# Supplementary material for: CXCL1: A new diagnostic biomarker for human tuberculosis discovered using Diversity Outbred mice
Source: PLoS Pathog. 2021 Aug 17;17(8):e1009773. doi: 10.1371/journal.ppat.1009773 (PMC8423361; doi:10.1371/journal.ppat.1009773)
Supplement: S7 Table — Highlighted in yellow are the six selected classifiers whose sensitivity and specificity values are reported in S2 Table. The standard deviation of the five folds is denoted with ±. (XLSX) [file ppat.1009773.s011.xlsx]

## Sheet: table S7
Panel	Classifier	AUC
5_CXCL1_IL-12_MMP8_VEGF_S100A8	gBoost	0.98+-0.02
4_CXCL1_IL-10_MMP8_VEGF	gBoost	0.97+-0.03
2_CXCL1_MMP8	gBoost	0.97+-0.01
3_CXCL1_IL-12_MMP8	gBoost	0.97+-0.01
4_CXCL1_MMP8_VEGF_S100A8	gBoost	0.97+-0.01
5_CXCL1_IL-10_MMP8_VEGF_S100A8	gBoost	0.97+-0.01
5_CXCL1_IL-12_IL-10_MMP8_VEGF	Logi_Reg_l1	0.96+-0.04
6_CXCL1_CXCL2_IL-12_IL-10_MMP8_VEGF	Logi_Reg_l1	0.96+-0.04
3_CXCL1_IL-12_MMP8	Logi_Reg_l1	0.96+-0.03
3_CXCL1_IL-10_VEGF	gBoost	0.96+-0.03
3_IL-12_IL-10_MMP8	Logi_Reg_l1	0.96+-0.03
3_IL-10_MMP8_VEGF	Logi_Reg_l1	0.96+-0.03
3_IL-10_MMP8_S100A8	gBoost	0.96+-0.03
4_CXCL2_IL-10_MMP8_VEGF	Logi_Reg_l1	0.96+-0.03
4_CXCL1_CXCL2_IL-12_MMP8	Logi_Reg_l1	0.96+-0.03
4_CXCL1_IL-12_IL-10_MMP8	Logi_Reg_l1	0.96+-0.03
4_CXCL1_IL-12_IL-10_S100A8	gBoost	0.96+-0.03
5_CXCL1_CXCL2_IL-12_IL-10_MMP8	Logi_Reg_l1	0.96+-0.03
5_CXCL1_IL-10_MMP8_VEGF_S100A8	Logi_Reg_l1	0.96+-0.03
6_CXCL1_CXCL2_IL-10_MMP8_VEGF_S100A8	Logi_Reg_l1	0.96+-0.03
6_CXCL1_IL-12_IL-10_MMP8_VEGF_S100A8	Logi_Reg_l1	0.96+-0.03
7_CXCL1_CXCL2_IL-12_IL-10_MMP8_VEGF_S100A8	Logi_Reg_l1	0.96+-0.03
2_CXCL1_MMP8	Logi_Reg_l1	0.96+-0.02
2_IL-10_MMP8	Logi_Reg_l1	0.96+-0.02
3_CXCL2_IL-10_MMP8	Logi_Reg_l1	0.96+-0.02
3_CXCL1_CXCL2_MMP8	Logi_Reg_l1	0.96+-0.02
3_CXCL1_IL-10_MMP8	Logi_Reg_l1	0.96+-0.02
3_CXCL1_IL-10_MMP8	gBoost	0.96+-0.02
3_CXCL1_MMP8_VEGF	gBoost	0.96+-0.02
3_CXCL1_MMP8_S100A8	gBoost	0.96+-0.02
3_IL-12_MMP8_S100A8	gBoost	0.96+-0.02
3_IL-10_MMP8_S100A8	Logi_Reg_l1	0.96+-0.02
4_CXCL2_IL-12_IL-10_MMP8	Logi_Reg_l1	0.96+-0.02
4_CXCL2_IL-10_MMP8_S100A8	Logi_Reg_l1	0.96+-0.02
4_CXCL1_CXCL2_IL-10_MMP8	Logi_Reg_l1	0.96+-0.02
4_CXCL1_IL-12_MMP8_S100A8	gBoost	0.96+-0.02
4_CXCL1_IL-10_MMP8_S100A8	Logi_Reg_l1	0.96+-0.02
4_CXCL1_IL-10_VEGF_S100A8	gBoost	0.96+-0.02
4_IL-12_IL-10_MMP8_S100A8	gBoost	0.96+-0.02
4_IL-12_MMP8_VEGF_S100A8	gBoost	0.96+-0.02
4_IL-10_MMP8_VEGF_S100A8	Logi_Reg_l1	0.96+-0.02
5_CXCL2_IL-12_IL-10_MMP8_S100A8	Logi_Reg_l1	0.96+-0.02
5_CXCL2_IL-10_MMP8_VEGF_S100A8	Logi_Reg_l1	0.96+-0.02
5_CXCL1_CXCL2_IL-12_IL-10_MMP8	gBoost	0.96+-0.02
5_CXCL1_CXCL2_IL-10_MMP8_S100A8	Logi_Reg_l1	0.96+-0.02
5_CXCL1_IL-12_IL-10_MMP8_S100A8	Logi_Reg_l1	0.96+-0.02
5_CXCL1_IL-12_IL-10_MMP8_S100A8	gBoost	0.96+-0.02
5_IL-12_IL-10_MMP8_VEGF_S100A8	gBoost	0.96+-0.02
6_CXCL1_CXCL2_IL-12_IL-10_MMP8_S100A8	Logi_Reg_l1	0.96+-0.02
6_CXCL1_IL-12_IL-10_MMP8_VEGF_S100A8	gBoost	0.96+-0.02
1_CXCL1	Logi_Reg_l1	0.96+-0.01
2_CXCL5_CXCL1	Logi_Reg_l1	0.96+-0.01
2_CXCL2_CXCL1	Logi_Reg_l1	0.96+-0.01
2_CXCL1_TNF	Logi_Reg_l1	0.96+-0.01
3_CXCL5_CXCL2_CXCL1	Logi_Reg_l1	0.96+-0.01
3_CXCL2_CXCL1_IFN-g	Logi_Reg_l1	0.96+-0.01
3_CXCL2_CXCL1_TNF	Logi_Reg_l1	0.96+-0.01
3_CXCL1_IL-12_IL-10	gBoost	0.96+-0.01
4_CXCL1_IL-10_MMP8_S100A8	gBoost	0.96+-0.01
6_CXCL1_CXCL2_IL-12_IL-10_MMP8_S100A8	gBoost	0.96+-0.01
3_CXCL1_MMP8_VEGF	Logi_Reg_l1	0.95+-0.04
4_CXCL1_CXCL2_MMP8_VEGF	Logi_Reg_l1	0.95+-0.04
4_CXCL1_IL-12_MMP8_VEGF	Logi_Reg_l1	0.95+-0.04
4_CXCL1_IL-10_MMP8_VEGF	Logi_Reg_l1	0.95+-0.04
5_CXCL2_IL-12_MMP8_VEGF_S100A8	gBoost	0.95+-0.04
5_CXCL1_CXCL2_IL-12_MMP8_VEGF	Logi_Reg_l1	0.95+-0.04
5_CXCL1_CXCL2_IL-10_MMP8_VEGF	Logi_Reg_l1	0.95+-0.04
5_CXCL1_IL-12_IL-10_VEGF_S100A8	gBoost	0.95+-0.04
1_MMP8	Logi_Reg_l1	0.95+-0.03
2_CXCL2_MMP8	Logi_Reg_l1	0.95+-0.03
2_CXCL1_IL-12	gBoost	0.95+-0.03
2_CXCL1_S100A8	gBoost	0.95+-0.03
2_IL-12_MMP8	Logi_Reg_l1	0.95+-0.03
2_MMP8_VEGF	Logi_Reg_l1	0.95+-0.03
3_CXCL5_CXCL2_IFN-g	gBoost	0.95+-0.03
3_CXCL2_IL-12_MMP8	Logi_Reg_l1	0.95+-0.03
3_CXCL2_IL-12_MMP8	gBoost	0.95+-0.03
3_CXCL2_IL-10_MMP8	gBoost	0.95+-0.03
3_CXCL2_MMP8_VEGF	Logi_Reg_l1	0.95+-0.03
3_CXCL2_MMP8_S100A8	Logi_Reg_l1	0.95+-0.03
3_IL-12_MMP8_VEGF	Logi_Reg_l1	0.95+-0.03
4_CXCL2_IL-12_MMP8_VEGF	Logi_Reg_l1	0.95+-0.03
4_CXCL2_MMP8_VEGF_S100A8	Logi_Reg_l1	0.95+-0.03
4_CXCL1_IL-12_MMP8_S100A8	Logi_Reg_l1	0.95+-0.03
4_CXCL1_MMP8_VEGF_S100A8	Logi_Reg_l1	0.95+-0.03
4_IL-10_MMP8_VEGF_S100A8	gBoost	0.95+-0.03
5_CXCL5_CXCL2_CXCL1_IL-12_IL-10	gBoost	0.95+-0.03
5_CXCL2_IL-12_IL-10_MMP8_VEGF	Logi_Reg_l1	0.95+-0.03
5_CXCL1_CXCL2_IL-12_MMP8_S100A8	Logi_Reg_l1	0.95+-0.03
5_CXCL1_CXCL2_MMP8_VEGF_S100A8	Logi_Reg_l1	0.95+-0.03
5_CXCL1_IL-12_MMP8_VEGF_S100A8	Logi_Reg_l1	0.95+-0.03
6_CXCL1_CXCL2_IL-12_MMP8_VEGF_S100A8	Logi_Reg_l1	0.95+-0.03
1_CXCL2	Logi_Reg_l1	0.95+-0.02
2_CXCL2_IFN-g	Logi_Reg_l1	0.95+-0.02
2_CXCL2_IL-12	Logi_Reg_l1	0.95+-0.02
2_CXCL2_IL-10	Logi_Reg_l1	0.95+-0.02
2_CXCL1_IL-10	Logi_Reg_l1	0.95+-0.02
2_MMP8_VEGF	gBoost	0.95+-0.02
2_MMP8_S100A8	Logi_Reg_l1	0.95+-0.02
2_MMP8_S100A8	gBoost	0.95+-0.02
3_CXCL5_CXCL2_CXCL1	gBoost	0.95+-0.02
3_CXCL5_CXCL1_IL-10	Logi_Reg_l1	0.95+-0.02
3_CXCL5_CXCL1_IL-10	gBoost	0.95+-0.02
3_CXCL2_CXCL1_IL-10	Logi_Reg_l1	0.95+-0.02
3_CXCL2_IL-12_IL-10	Logi_Reg_l1	0.95+-0.02
3_CXCL2_MMP8_S100A8	gBoost	0.95+-0.02
3_CXCL1_IFN-g_IL-12	Logi_Reg_l1	0.95+-0.02
3_CXCL1_IFN-g_IL-10	Logi_Reg_l1	0.95+-0.02
3_CXCL1_IL-10_S100A8	gBoost	0.95+-0.02
3_CXCL1_MMP8_S100A8	Logi_Reg_l1	0.95+-0.02
3_CXCL1_VEGF_S100A8	gBoost	0.95+-0.02
3_IL-12_MMP8_S100A8	Logi_Reg_l1	0.95+-0.02
3_MMP8_VEGF_S100A8	Logi_Reg_l1	0.95+-0.02
3_MMP8_VEGF_S100A8	gBoost	0.95+-0.02
4_CXCL5_CXCL2_CXCL1_IL-10	Logi_Reg_l1	0.95+-0.02
4_CXCL5_CXCL1_IFN-g_IL-12	Logi_Reg_l1	0.95+-0.02
4_CXCL5_CXCL1_TNF_IL-10	gBoost	0.95+-0.02
4_CXCL2_CXCL1_IFN-g_IL-12	Logi_Reg_l1	0.95+-0.02
4_CXCL2_CXCL1_IFN-g_IL-10	Logi_Reg_l1	0.95+-0.02
4_CXCL2_TNF_IL-12_IL-10	gBoost	0.95+-0.02
4_CXCL2_IL-12_MMP8_S100A8	Logi_Reg_l1	0.95+-0.02
4_CXCL2_IL-12_MMP8_S100A8	gBoost	0.95+-0.02
4_CXCL2_IL-10_MMP8_S100A8	gBoost	0.95+-0.02
4_CXCL2_MMP8_VEGF_S100A8	gBoost	0.95+-0.02
4_CXCL1_CXCL2_MMP8_S100A8	Logi_Reg_l1	0.95+-0.02
4_CXCL1_IFN-g_TNF_IL-12	Logi_Reg_l1	0.95+-0.02
4_CXCL1_IL-12_IL-10_MMP8	gBoost	0.95+-0.02
4_CXCL1_IL-12_MMP8_VEGF	gBoost	0.95+-0.02
4_IL-12_IL-10_MMP8_VEGF	Logi_Reg_l1	0.95+-0.02
4_IL-12_IL-10_MMP8_VEGF	gBoost	0.95+-0.02
4_IL-12_IL-10_MMP8_S100A8	Logi_Reg_l1	0.95+-0.02
5_CXCL5_CXCL2_CXCL1_IFN-g_IL-12	Logi_Reg_l1	0.95+-0.02
5_CXCL5_CXCL2_CXCL1_IFN-g_IL-10	Logi_Reg_l1	0.95+-0.02
5_CXCL5_CXCL2_IFN-g_IL-12_IL-10	gBoost	0.95+-0.02
5_CXCL5_CXCL1_IFN-g_TNF_IL-12	Logi_Reg_l1	0.95+-0.02
5_CXCL5_CXCL1_TNF_IL-12_IL-10	gBoost	0.95+-0.02
5_CXCL2_CXCL1_IFN-g_TNF_IL-12	Logi_Reg_l1	0.95+-0.02
5_CXCL2_IL-12_IL-10_MMP8_S100A8	gBoost	0.95+-0.02
5_CXCL2_IL-12_MMP8_VEGF_S100A8	Logi_Reg_l1	0.95+-0.02
5_CXCL1_IL-12_IL-10_MMP8_VEGF	gBoost	0.95+-0.02
5_IL-12_IL-10_MMP8_VEGF_S100A8	Logi_Reg_l1	0.95+-0.02
6_CXCL5_CXCL2_CXCL1_IFN-g_TNF_IL-12	Logi_Reg_l1	0.95+-0.02
6_CXCL2_IL-12_IL-10_MMP8_VEGF_S100A8	Logi_Reg_l1	0.95+-0.02
6_CXCL1_CXCL2_IL-12_MMP8_VEGF_S100A8	gBoost	0.95+-0.02
6_CXCL1_CXCL2_IL-10_MMP8_VEGF_S100A8	gBoost	0.95+-0.02
2_CXCL1_IFN-g	Logi_Reg_l1	0.95+-0.01
2_CXCL1_TNF	gBoost	0.95+-0.01
2_CXCL1_IL-12	Logi_Reg_l1	0.95+-0.01
2_CXCL1_IL-10	gBoost	0.95+-0.01
3_CXCL5_CXCL1_IFN-g	Logi_Reg_l1	0.95+-0.01
3_CXCL5_CXCL1_TNF	Logi_Reg_l1	0.95+-0.01
3_CXCL5_CXCL1_TNF	gBoost	0.95+-0.01
3_CXCL5_CXCL1_IL-12	Logi_Reg_l1	0.95+-0.01
3_CXCL2_CXCL1_IL-12	Logi_Reg_l1	0.95+-0.01
3_CXCL1_IFN-g_TNF	Logi_Reg_l1	0.95+-0.01
3_CXCL1_TNF_IL-12	Logi_Reg_l1	0.95+-0.01
3_CXCL1_TNF_IL-12	gBoost	0.95+-0.01
3_CXCL1_TNF_IL-10	gBoost	0.95+-0.01
3_IL-10_MMP8_VEGF	gBoost	0.95+-0.01
4_CXCL5_CXCL2_CXCL1_IFN-g	Logi_Reg_l1	0.95+-0.01
4_CXCL5_CXCL2_CXCL1_TNF	Logi_Reg_l1	0.95+-0.01
4_CXCL5_CXCL2_CXCL1_IL-12	Logi_Reg_l1	0.95+-0.01
4_CXCL5_CXCL1_IFN-g_TNF	Logi_Reg_l1	0.95+-0.01
4_CXCL5_CXCL1_TNF_IL-12	Logi_Reg_l1	0.95+-0.01
4_CXCL2_CXCL1_IFN-g_TNF	Logi_Reg_l1	0.95+-0.01
4_CXCL2_CXCL1_TNF_IL-12	Logi_Reg_l1	0.95+-0.01
4_CXCL2_CXCL1_TNF_IL-10	Logi_Reg_l1	0.95+-0.01
5_CXCL5_CXCL2_CXCL1_IFN-g_TNF	Logi_Reg_l1	0.95+-0.01
5_CXCL5_CXCL2_CXCL1_TNF_IL-12	Logi_Reg_l1	0.95+-0.01
5_CXCL5_CXCL2_CXCL1_TNF_IL-10	Logi_Reg_l1	0.95+-0.01
5_CXCL2_CXCL1_TNF_IL-12_IL-10	Logi_Reg_l1	0.95+-0.01
5_CXCL1_CXCL2_IL-12_MMP8_S100A8	gBoost	0.95+-0.01
5_CXCL1_CXCL2_IL-10_MMP8_S100A8	gBoost	0.95+-0.01
6_CXCL5_CXCL2_CXCL1_TNF_IL-12_IL-10	Logi_Reg_l1	0.95+-0.01
3_CXCL2_CXCL1_IL-12	gBoost	0.94+-0.05
4_CXCL2_IL-10_MMP8_VEGF	gBoost	0.94+-0.05
5_CXCL2_IL-12_IL-10_MMP8_VEGF	gBoost	0.94+-0.05
2_CXCL1_VEGF	Logi_Reg_l1	0.94+-0.04
2_IL-10_MMP8	gBoost	0.94+-0.04
3_CXCL2_IL-10_S100A8	gBoost	0.94+-0.04
3_CXCL2_MMP8_VEGF	gBoost	0.94+-0.04
3_CXCL1_CXCL2_MMP8	gBoost	0.94+-0.04
3_CXCL1_CXCL2_VEGF	gBoost	0.94+-0.04
3_IL-12_IL-10_MMP8	gBoost	0.94+-0.04
4_CXCL1_CXCL2_IL-10_VEGF	gBoost	0.94+-0.04
5_CXCL2_IL-12_IL-10_VEGF_S100A8	gBoost	0.94+-0.04
5_CXCL1_CXCL2_IL-10_VEGF_S100A8	gBoost	0.94+-0.04
2_CXCL2_VEGF	gBoost	0.94+-0.03
2_CXCL2_S100A8	gBoost	0.94+-0.03
3_CXCL2_CXCL1_TNF	gBoost	0.94+-0.03
3_CXCL2_CXCL1_IL-10	gBoost	0.94+-0.03
3_CXCL2_TNF_IL-12	Logi_Reg_l1	0.94+-0.03
3_CXCL1_CXCL2_S100A8	Logi_Reg_l1	0.94+-0.03
4_CXCL2_IFN-g_TNF_IL-12	gBoost	0.94+-0.03
4_CXCL2_IFN-g_TNF_IL-10	gBoost	0.94+-0.03
4_CXCL2_TNF_IL-12_IL-10	Logi_Reg_l1	0.94+-0.03
4_CXCL2_IL-12_MMP8_VEGF	gBoost	0.94+-0.03
4_CXCL1_CXCL2_IL-12_MMP8	gBoost	0.94+-0.03
4_CXCL1_CXCL2_MMP8_VEGF	gBoost	0.94+-0.03
4_CXCL1_IL-12_VEGF_S100A8	gBoost	0.94+-0.03
5_CXCL5_CXCL2_CXCL1_IFN-g_TNF	gBoost	0.94+-0.03
5_CXCL5_CXCL2_IFN-g_TNF_IL-10	gBoost	0.94+-0.03
5_CXCL2_CXCL1_TNF_IL-12_IL-10	gBoost	0.94+-0.03
5_CXCL2_IFN-g_TNF_IL-12_IL-10	gBoost	0.94+-0.03
5_CXCL1_CXCL2_IL-12_IL-10_S100A8	gBoost	0.94+-0.03
5_CXCL1_CXCL2_IL-12_MMP8_VEGF	gBoost	0.94+-0.03
5_CXCL1_CXCL2_IL-12_VEGF_S100A8	gBoost	0.94+-0.03
6_CXCL5_CXCL2_CXCL1_IFN-g_TNF_IL-10	gBoost	0.94+-0.03
6_CXCL2_CXCL1_IFN-g_TNF_IL-12_IL-10	gBoost	0.94+-0.03
6_CXCL2_IL-12_IL-10_MMP8_VEGF_S100A8	gBoost	0.94+-0.03
6_CXCL1_CXCL2_IL-12_IL-10_MMP8_VEGF	gBoost	0.94+-0.03
6_CXCL1_CXCL2_IL-12_IL-10_VEGF_S100A8	gBoost	0.94+-0.03
2_CXCL2_TNF	Logi_Reg_l1	0.94+-0.02
2_CXCL2_MMP8	gBoost	0.94+-0.02
2_CXCL1_S100A8	Logi_Reg_l1	0.94+-0.02
2_IFN-g_TNF	Logi_Reg_l1	0.94+-0.02
3_CXCL5_CXCL2_IFN-g	Logi_Reg_l1	0.94+-0.02
3_CXCL5_CXCL2_TNF	Logi_Reg_l1	0.94+-0.02
3_CXCL5_CXCL2_TNF	gBoost	0.94+-0.02
3_CXCL5_CXCL2_IL-12	gBoost	0.94+-0.02
3_CXCL5_CXCL2_IL-10	Logi_Reg_l1	0.94+-0.02
3_CXCL5_CXCL1_IL-12	gBoost	0.94+-0.02
3_CXCL2_TNF_IL-10	Logi_Reg_l1	0.94+-0.02
3_CXCL1_CXCL2_S100A8	gBoost	0.94+-0.02
3_CXCL1_TNF_IL-10	Logi_Reg_l1	0.94+-0.02
3_CXCL1_IL-12_IL-10	Logi_Reg_l1	0.94+-0.02
3_IFN-g_TNF_IL-10	Logi_Reg_l1	0.94+-0.02
4_CXCL5_CXCL2_TNF_IL-10	Logi_Reg_l1	0.94+-0.02
4_CXCL5_CXCL1_IFN-g_IL-10	Logi_Reg_l1	0.94+-0.02
4_CXCL5_CXCL1_IL-12_IL-10	Logi_Reg_l1	0.94+-0.02
4_CXCL5_CXCL1_IL-12_IL-10	gBoost	0.94+-0.02
4_CXCL2_CXCL1_IL-12_IL-10	Logi_Reg_l1	0.94+-0.02
4_CXCL2_IFN-g_TNF_IL-10	Logi_Reg_l1	0.94+-0.02
4_CXCL2_IL-12_IL-10_MMP8	gBoost	0.94+-0.02
4_CXCL2_IL-12_VEGF_S100A8	gBoost	0.94+-0.02
4_CXCL1_CXCL2_IL-12_S100A8	gBoost	0.94+-0.02
4_CXCL1_CXCL2_IL-10_MMP8	gBoost	0.94+-0.02
4_CXCL1_CXCL2_IL-10_S100A8	gBoost	0.94+-0.02
4_CXCL1_CXCL2_MMP8_S100A8	gBoost	0.94+-0.02
4_CXCL1_CXCL2_VEGF_S100A8	gBoost	0.94+-0.02
4_CXCL1_IFN-g_TNF_IL-10	Logi_Reg_l1	0.94+-0.02
4_CXCL1_IFN-g_IL-12_IL-10	Logi_Reg_l1	0.94+-0.02
4_CXCL1_TNF_IL-12_IL-10	Logi_Reg_l1	0.94+-0.02
4_CXCL1_IL-12_IL-10_VEGF	gBoost	0.94+-0.02
4_IL-12_MMP8_VEGF_S100A8	Logi_Reg_l1	0.94+-0.02
5_CXCL5_CXCL2_CXCL1_TNF_IL-12	gBoost	0.94+-0.02
5_CXCL5_CXCL2_CXCL1_IL-12_IL-10	Logi_Reg_l1	0.94+-0.02
5_CXCL5_CXCL2_TNF_IL-12_IL-10	gBoost	0.94+-0.02
5_CXCL5_CXCL1_IFN-g_TNF_IL-10	Logi_Reg_l1	0.94+-0.02
5_CXCL5_CXCL1_IFN-g_IL-12_IL-10	Logi_Reg_l1	0.94+-0.02
5_CXCL5_CXCL1_IFN-g_IL-12_IL-10	gBoost	0.94+-0.02
5_CXCL5_CXCL1_TNF_IL-12_IL-10	Logi_Reg_l1	0.94+-0.02
5_CXCL2_CXCL1_IFN-g_TNF_IL-12	gBoost	0.94+-0.02
5_CXCL2_CXCL1_IFN-g_TNF_IL-10	Logi_Reg_l1	0.94+-0.02
5_CXCL2_CXCL1_IFN-g_IL-12_IL-10	Logi_Reg_l1	0.94+-0.02
5_CXCL2_CXCL1_IFN-g_IL-12_IL-10	gBoost	0.94+-0.02
5_CXCL2_IL-10_MMP8_VEGF_S100A8	gBoost	0.94+-0.02
5_CXCL1_CXCL2_IL-12_IL-10_VEGF	gBoost	0.94+-0.02
5_CXCL1_CXCL2_IL-10_MMP8_VEGF	gBoost	0.94+-0.02
5_CXCL1_CXCL2_MMP8_VEGF_S100A8	gBoost	0.94+-0.02
5_CXCL1_IFN-g_TNF_IL-12_IL-10	Logi_Reg_l1	0.94+-0.02
6_CXCL5_CXCL2_CXCL1_IFN-g_IL-12_IL-10	Logi_Reg_l1	0.94+-0.02
6_CXCL5_CXCL2_CXCL1_TNF_IL-12_IL-10	gBoost	0.94+-0.02
6_CXCL5_CXCL1_IFN-g_TNF_IL-12_IL-10	Logi_Reg_l1	0.94+-0.02
6_CXCL2_CXCL1_IFN-g_TNF_IL-12_IL-10	Logi_Reg_l1	0.94+-0.02
7_CXCL5_CXCL2_CXCL1_IFN-g_TNF_IL-12_IL-10	Logi_Reg_l1	0.94+-0.02
2_CXCL5_CXCL2	Logi_Reg_l1	0.94+-0.01
2_IL-12_MMP8	gBoost	0.94+-0.01
3_CXCL2_IFN-g_TNF	Logi_Reg_l1	0.94+-0.01
3_CXCL1_IFN-g_TNF	gBoost	0.94+-0.01
3_CXCL1_IFN-g_IL-12	gBoost	0.94+-0.01
3_CXCL1_IL-12_S100A8	gBoost	0.94+-0.01
4_CXCL5_CXCL2_IFN-g_TNF	Logi_Reg_l1	0.94+-0.01
4_CXCL5_CXCL1_TNF_IL-12	gBoost	0.94+-0.01
4_CXCL5_CXCL1_TNF_IL-10	Logi_Reg_l1	0.94+-0.01
4_CXCL2_CXCL1_IFN-g_TNF	gBoost	0.94+-0.01
4_CXCL2_CXCL1_TNF_IL-12	gBoost	0.94+-0.01
4_CXCL2_CXCL1_TNF_IL-10	gBoost	0.94+-0.01
4_CXCL1_IFN-g_IL-12_IL-10	gBoost	0.94+-0.01
4_CXCL1_TNF_IL-12_IL-10	gBoost	0.94+-0.01
5_CXCL5_CXCL2_CXCL1_TNF_IL-10	gBoost	0.94+-0.01
5_CXCL5_CXCL2_IFN-g_TNF_IL-10	Logi_Reg_l1	0.94+-0.01
5_CXCL1_IFN-g_TNF_IL-12_IL-10	gBoost	0.94+-0.01
6_CXCL5_CXCL2_CXCL1_IFN-g_TNF_IL-10	Logi_Reg_l1	0.94+-0.01
7_CXCL5_CXCL2_CXCL1_IFN-g_TNF_IL-12_IL-10	gBoost	0.94+-0.01
7_CXCL1_CXCL2_IL-12_IL-10_MMP8_VEGF_S100A8	gBoost	0.94+-0.01
2_CXCL5_CXCL2	gBoost	0.93+-0.05
2_CXCL2_TNF	gBoost	0.93+-0.04
2_CXCL2_IL-10	gBoost	0.93+-0.04
3_CXCL2_TNF_IL-12	gBoost	0.93+-0.04
3_CXCL2_IL-12_S100A8	Logi_Reg_l1	0.93+-0.04
3_CXCL2_IL-10_VEGF	gBoost	0.93+-0.04
3_CXCL2_IL-10_S100A8	Logi_Reg_l1	0.93+-0.04
3_CXCL1_CXCL2_VEGF	Logi_Reg_l1	0.93+-0.04
4_CXCL5_CXCL2_TNF_IL-12	gBoost	0.93+-0.04
4_CXCL2_IFN-g_IL-12_IL-10	gBoost	0.93+-0.04
4_CXCL2_IL-12_IL-10_S100A8	Logi_Reg_l1	0.93+-0.04
5_CXCL5_CXCL2_CXCL1_IFN-g_IL-10	gBoost	0.93+-0.04
1_TNF	Logi_Reg_l1	0.93+-0.03
2_TNF_IL-12	Logi_Reg_l1	0.93+-0.03
2_TNF_IL-10	Logi_Reg_l1	0.93+-0.03
3_CXCL2_IFN-g_IL-10	Logi_Reg_l1	0.93+-0.03
3_CXCL2_TNF_IL-10	gBoost	0.93+-0.03
3_CXCL1_IL-12_VEGF	Logi_Reg_l1	0.93+-0.03
3_CXCL1_VEGF_S100A8	Logi_Reg_l1	0.93+-0.03
3_IFN-g_TNF_IL-12	Logi_Reg_l1	0.93+-0.03
3_TNF_IL-12_IL-10	Logi_Reg_l1	0.93+-0.03
3_IL-12_MMP8_VEGF	gBoost	0.93+-0.03
4_CXCL5_CXCL2_CXCL1_IL-12	gBoost	0.93+-0.03
4_CXCL5_CXCL2_TNF_IL-12	Logi_Reg_l1	0.93+-0.03
4_CXCL5_TNF_IL-12_IL-10	Logi_Reg_l1	0.93+-0.03
4_CXCL1_CXCL2_IL-12_VEGF	Logi_Reg_l1	0.93+-0.03
4_CXCL1_CXCL2_IL-12_VEGF	gBoost	0.93+-0.03
4_CXCL1_CXCL2_IL-10_S100A8	Logi_Reg_l1	0.93+-0.03
4_CXCL1_CXCL2_VEGF_S100A8	Logi_Reg_l1	0.93+-0.03
4_IFN-g_TNF_IL-12_IL-10	Logi_Reg_l1	0.93+-0.03
5_CXCL5_CXCL2_CXCL1_IFN-g_IL-12	gBoost	0.93+-0.03
5_CXCL5_CXCL2_IFN-g_TNF_IL-12	gBoost	0.93+-0.03
5_CXCL5_CXCL2_TNF_IL-12_IL-10	Logi_Reg_l1	0.93+-0.03
5_CXCL5_CXCL1_IFN-g_TNF_IL-12	gBoost	0.93+-0.03
6_CXCL5_CXCL2_IFN-g_TNF_IL-12_IL-10	Logi_Reg_l1	0.93+-0.03
6_CXCL5_CXCL1_IFN-g_TNF_IL-12_IL-10	gBoost	0.93+-0.03
2_CXCL1_VEGF	gBoost	0.93+-0.02
3_CXCL5_CXCL2_IL-12	Logi_Reg_l1	0.93+-0.02
3_CXCL5_CXCL2_IL-10	gBoost	0.93+-0.02
3_CXCL5_CXCL1_IFN-g	gBoost	0.93+-0.02
3_CXCL5_IFN-g_TNF	Logi_Reg_l1	0.93+-0.02
3_CXCL5_TNF_IL-10	Logi_Reg_l1	0.93+-0.02
3_CXCL2_IFN-g_IL-12	Logi_Reg_l1	0.93+-0.02
3_CXCL2_IL-12_S100A8	gBoost	0.93+-0.02
3_CXCL1_IFN-g_IL-10	gBoost	0.93+-0.02
3_CXCL1_IL-12_S100A8	Logi_Reg_l1	0.93+-0.02
3_CXCL1_IL-10_S100A8	Logi_Reg_l1	0.93+-0.02
4_CXCL5_CXCL2_IFN-g_IL-10	Logi_Reg_l1	0.93+-0.02
4_CXCL5_CXCL2_IL-12_IL-10	Logi_Reg_l1	0.93+-0.02
4_CXCL5_IFN-g_TNF_IL-12	Logi_Reg_l1	0.93+-0.02
4_CXCL5_IFN-g_TNF_IL-10	Logi_Reg_l1	0.93+-0.02
4_CXCL2_CXCL1_IFN-g_IL-12	gBoost	0.93+-0.02
4_CXCL2_CXCL1_IFN-g_IL-10	gBoost	0.93+-0.02
4_CXCL2_IFN-g_TNF_IL-12	Logi_Reg_l1	0.93+-0.02
4_CXCL1_CXCL2_IL-12_S100A8	Logi_Reg_l1	0.93+-0.02
4_CXCL1_IFN-g_TNF_IL-12	gBoost	0.93+-0.02
4_CXCL1_IFN-g_TNF_IL-10	gBoost	0.93+-0.02
5_CXCL5_CXCL2_IFN-g_TNF_IL-12	Logi_Reg_l1	0.93+-0.02
5_CXCL5_IFN-g_TNF_IL-12_IL-10	Logi_Reg_l1	0.93+-0.02
5_CXCL2_IFN-g_TNF_IL-12_IL-10	Logi_Reg_l1	0.93+-0.02
5_CXCL1_CXCL2_IL-12_VEGF_S100A8	Logi_Reg_l1	0.93+-0.02
6_CXCL5_CXCL2_CXCL1_IFN-g_TNF_IL-12	gBoost	0.93+-0.02
6_CXCL5_CXCL2_CXCL1_IFN-g_IL-12_IL-10	gBoost	0.93+-0.02
2_CXCL5_CXCL1	gBoost	0.93+-0.01
4_CXCL5_CXCL2_CXCL1_TNF	gBoost	0.93+-0.01
5_CXCL2_CXCL1_IFN-g_TNF_IL-10	gBoost	0.93+-0.01
6_CXCL5_CXCL2_IFN-g_TNF_IL-12_IL-10	gBoost	0.93+-0.01
3_CXCL2_CXCL1_IFN-g	gBoost	0.92+-0.06
3_CXCL2_IFN-g_IL-10	gBoost	0.92+-0.06
3_CXCL2_VEGF_S100A8	gBoost	0.92+-0.06
2_CXCL2_S100A8	Logi_Reg_l1	0.92+-0.05
3_CXCL1_IL-10_VEGF	Logi_Reg_l1	0.92+-0.05
4_CXCL1_CXCL2_IL-10_VEGF	Logi_Reg_l1	0.92+-0.05
2_CXCL1_IFN-g	gBoost	0.92+-0.04
3_CXCL2_IFN-g_TNF	gBoost	0.92+-0.04
3_CXCL2_IFN-g_IL-12	gBoost	0.92+-0.04
4_CXCL5_CXCL1_IFN-g_IL-12	gBoost	0.92+-0.04
4_CXCL2_IL-10_VEGF_S100A8	gBoost	0.92+-0.04
4_CXCL1_IL-12_IL-10_VEGF	Logi_Reg_l1	0.92+-0.04
4_CXCL1_IL-10_VEGF_S100A8	Logi_Reg_l1	0.92+-0.04
5_CXCL1_CXCL2_IL-12_IL-10_VEGF	Logi_Reg_l1	0.92+-0.04
5_CXCL1_CXCL2_IL-10_VEGF_S100A8	Logi_Reg_l1	0.92+-0.04
2_CXCL5_TNF	Logi_Reg_l1	0.92+-0.03
2_CXCL2_CXCL1	gBoost	0.92+-0.03
3_CXCL5_TNF_IL-12	Logi_Reg_l1	0.92+-0.03
3_CXCL1_IL-12_VEGF	gBoost	0.92+-0.03
4_CXCL5_CXCL1_IFN-g_TNF	gBoost	0.92+-0.03
4_CXCL5_CXCL1_IFN-g_IL-10	gBoost	0.92+-0.03
4_CXCL5_TNF_IL-12_IL-10	gBoost	0.92+-0.03
4_CXCL2_CXCL1_IL-12_IL-10	gBoost	0.92+-0.03
1_MMP8	gBoost	0.92+-0.02
4_CXCL5_CXCL2_CXCL1_IFN-g	gBoost	0.92+-0.02
4_CXCL5_CXCL2_CXCL1_IL-10	gBoost	0.92+-0.02
4_CXCL5_CXCL2_IFN-g_IL-12	Logi_Reg_l1	0.92+-0.02
4_CXCL1_IL-12_IL-10_S100A8	Logi_Reg_l1	0.92+-0.02
4_CXCL1_IL-12_VEGF_S100A8	Logi_Reg_l1	0.92+-0.02
5_CXCL5_CXCL2_IFN-g_IL-12_IL-10	Logi_Reg_l1	0.92+-0.02
5_CXCL1_CXCL2_IL-12_IL-10_S100A8	Logi_Reg_l1	0.92+-0.02
3_IFN-g_TNF_IL-12	gBoost	0.92+-0.01
4_CXCL2_IFN-g_IL-12_IL-10	Logi_Reg_l1	0.92+-0.01
5_CXCL5_CXCL1_IFN-g_TNF_IL-10	gBoost	0.92+-0.01
3_CXCL2_VEGF_S100A8	Logi_Reg_l1	0.91+-0.06
4_CXCL2_IL-12_VEGF_S100A8	Logi_Reg_l1	0.91+-0.06
5_CXCL2_IL-12_IL-10_VEGF_S100A8	Logi_Reg_l1	0.91+-0.06
1_CXCL1	gBoost	0.91+-0.05
3_CXCL2_IL-10_VEGF	Logi_Reg_l1	0.91+-0.05
3_IFN-g_TNF_IL-10	gBoost	0.91+-0.05
4_CXCL5_CXCL2_IFN-g_IL-12	gBoost	0.91+-0.05
4_CXCL5_CXCL2_IL-12_IL-10	gBoost	0.91+-0.05
4_CXCL2_IL-12_IL-10_VEGF	Logi_Reg_l1	0.91+-0.05
4_CXCL2_IL-10_VEGF_S100A8	Logi_Reg_l1	0.91+-0.05
2_TNF_IL-10	gBoost	0.91+-0.04
4_IFN-g_TNF_IL-12_IL-10	gBoost	0.91+-0.04
5_CXCL5_IFN-g_TNF_IL-12_IL-10	gBoost	0.91+-0.04
2_CXCL5_TNF	gBoost	0.91+-0.03
2_CXCL2_IL-12	gBoost	0.91+-0.03
3_CXCL5_TNF_IL-10	gBoost	0.91+-0.03
3_CXCL2_IL-12_IL-10	gBoost	0.91+-0.03
3_CXCL2_IL-12_VEGF	gBoost	0.91+-0.03
5_CXCL1_IL-12_IL-10_VEGF_S100A8	Logi_Reg_l1	0.91+-0.03
6_CXCL1_CXCL2_IL-12_IL-10_VEGF_S100A8	Logi_Reg_l1	0.91+-0.03
3_CXCL5_IFN-g_IL-12	Logi_Reg_l1	0.91+-0.02
3_CXCL5_TNF_IL-12	gBoost	0.91+-0.02
4_CXCL5_CXCL2_IFN-g_TNF	gBoost	0.91+-0.02
4_CXCL5_IFN-g_TNF_IL-12	gBoost	0.91+-0.02
4_CXCL5_IFN-g_IL-12_IL-10	Logi_Reg_l1	0.91+-0.02
4_CXCL5_IFN-g_IL-12_IL-10	gBoost	0.91+-0.02
4_CXCL2_IL-12_IL-10_S100A8	gBoost	0.91+-0.02
3_CXCL5_IFN-g_TNF	gBoost	0.91+-0.01
4_CXCL5_CXCL2_IFN-g_IL-10	gBoost	0.91+-0.01
4_CXCL5_CXCL2_TNF_IL-10	gBoost	0.91+-0.01
2_CXCL2_VEGF	Logi_Reg_l1	0.9+-0.06
3_CXCL2_IL-12_VEGF	Logi_Reg_l1	0.9+-0.06
4_CXCL2_IL-12_IL-10_VEGF	gBoost	0.9+-0.06
2_IFN-g_TNF	gBoost	0.9+-0.04
2_TNF_IL-12	gBoost	0.9+-0.04
3_TNF_IL-12_IL-10	gBoost	0.9+-0.04
3_CXCL5_IL-12_IL-10	Logi_Reg_l1	0.9+-0.03
4_CXCL5_IFN-g_TNF_IL-10	gBoost	0.9+-0.03
2_CXCL5_IFN-g	Logi_Reg_l1	0.9+-0.02
3_CXCL5_IFN-g_IL-10	Logi_Reg_l1	0.9+-0.02
3_CXCL5_IFN-g_IL-12	gBoost	0.9+-0.01
2_CXCL2_IFN-g	gBoost	0.89+-0.07
1_TNF	gBoost	0.89+-0.04
2_CXCL5_IL-12	Logi_Reg_l1	0.89+-0.04
1_CXCL5	Logi_Reg_l1	0.89+-0.03
2_CXCL5_IL-10	Logi_Reg_l1	0.89+-0.03
2_CXCL5_IL-12	gBoost	0.88+-0.03
3_CXCL5_IL-12_IL-10	gBoost	0.88+-0.03
3_CXCL5_IFN-g_IL-10	gBoost	0.87+-0.02
2_CXCL5_IFN-g	gBoost	0.87+-0.01
3_IL-12_VEGF_S100A8	gBoost	0.86+-0.09
1_CXCL5	gBoost	0.86+-0.03
1_S100A8	Logi_Reg_l1	0.86+-0.03
2_CXCL5_IL-10	gBoost	0.86+-0.03
2_IFN-g_IL-12	gBoost	0.85+-0.05
4_IL-12_IL-10_VEGF_S100A8	gBoost	0.84+-0.09
3_IL-12_IL-10_S100A8	gBoost	0.84+-0.06
2_IFN-g_IL-12	Logi_Reg_l1	0.84+-0.05
3_IFN-g_IL-12_IL-10	Logi_Reg_l1	0.84+-0.05
1_CXCL2	gBoost	0.83+-0.16
2_VEGF_S100A8	gBoost	0.83+-0.1
3_IFN-g_IL-12_IL-10	gBoost	0.83+-0.06
3_IL-10_VEGF_S100A8	gBoost	0.82+-0.1
2_IL-12_S100A8	gBoost	0.82+-0.08
2_IL-10_S100A8	gBoost	0.81+-0.12
2_VEGF_S100A8	Logi_Reg_l1	0.81+-0.07
2_IL-10_S100A8	Logi_Reg_l1	0.81+-0.04
1_IFN-g	Logi_Reg_l1	0.8+-0.06
2_IFN-g_IL-10	Logi_Reg_l1	0.79+-0.07
3_IL-10_VEGF_S100A8	Logi_Reg_l1	0.79+-0.02
2_IL-12_S100A8	Logi_Reg_l1	0.78+-0.09
3_IL-12_IL-10_S100A8	Logi_Reg_l1	0.78+-0.05
1_S100A8	gBoost	0.77+-0.09
2_IFN-g_IL-10	gBoost	0.77+-0.08
4_IL-12_IL-10_VEGF_S100A8	Logi_Reg_l1	0.77+-0.05
3_IL-12_VEGF_S100A8	Logi_Reg_l1	0.75+-0.1
1_IFN-g	gBoost	0.75+-0.05
2_IL-12_IL-10	Logi_Reg_l1	0.67+-0.06
2_IL-12_IL-10	gBoost	0.67+-0.05
1_IL-10	Logi_Reg_l1	0.66+-0.06
1_IL-10	gBoost	0.65+-0.05
3_IL-12_IL-10_VEGF	gBoost	0.64+-0.09
3_IL-12_IL-10_VEGF	Logi_Reg_l1	0.64+-0.04
2_IL-10_VEGF	Logi_Reg_l1	0.63+-0.06
2_IL-12_VEGF	Logi_Reg_l1	0.6+-0.09
1_IL-12	Logi_Reg_l1	0.6+-0.04
2_IL-10_VEGF	gBoost	0.6+-0.04
1_IL-12	gBoost	0.59+-0.06
1_VEGF	Logi_Reg_l1	0.56+-0.15
1_VEGF	gBoost	0.56+-0.06
2_IL-12_VEGF	gBoost	0.55+-0.04
