# Supplementary material for: CXCL1: A new diagnostic biomarker for human tuberculosis discovered using Diversity Outbred mice
Source: PLoS Pathog. 2021 Aug 17;17(8):e1009773. doi: 10.1371/journal.ppat.1009773 (PMC8423361; doi:10.1371/journal.ppat.1009773)
Supplement: S8 Table — Highlighted in yellow are the three classifiers that satisfied the criterion. Columns under “Leave-one-exp-out” and “Four-exp-combined” correspond to the performance in the leave-one-experiment-out setting and four-experiments-combined setting, respectively. In the leave-one-experiment-out setting, a different experiment is used as the validation set and the columns D-K denote the specificity and sensitivity values on the four validation sets. Columns L and M denote the average of the specificity and sensitivity values in columns D-K, respectively. Columns N and O denote the minimum of the specificity and sensitivity values in columns D-K, respectively. In the four-experiments-combined setting, four experiments are combined into a dataset. Columns P-W denote the specificity and sensitivity values calculated using only the samples from a single experiment. Columns X and Y denote the average of the specificity and sensitivity values in columns P-W, respectively. Columns Z and AA denote the minimum of the specificity and sensitivity values in columns P-W, respectively. Columns AB and AC denote the sensitivity and specificity values computed in the usual way i.e., using all the samples. (XLSX) [file ppat.1009773.s012.xlsx]

## Sheet: table S8
	Panel Name	Classifier	Leave-one-exp-out												Four-exp-combined
			Exp. 1		Exp. 2		Exp. 3		Exp. 4		Exp-Wise		Min. Exp.		Exp. 1		Exp. 2		Exp. 3		Exp. 4		Exp-Wise		Min. Exp.		Overall
			Spec.	Sens.	Spec.	Sens.	Spec.	Sens.	Spec.	Sens.	Spec.	Sens.	Spec.	Sens.	Spec.	Sens.	Spec.	Sens.	Spec.	Sens.	Spec.	Sens.	Spec.	Sens.	Spec.	Sens.	Spec.	Sens.
348	4_CXCL5,CXCL2,CXCL1,TNF	gBoost	75.8	84.6	85.7	91.7	85.7	87.5	99.3	86.7	86.625	87.625	75.8	84.6	75.8	100	71.4	95.8	88.6	87.5	97	90	83.2	93.3	71.4	87.5	90.2	94.3
359	4_CXCL2,CXCL1,TNF,IL-10	gBoost	78.8	92.3	95.2	91.7	80	87.5	100	83.3	88.5	88.7	78.8	83.3	75.8	100	81	95.8	80	100	95.6	93.3	83.1	97.3	75.8	93.3	88.8	96.6
241	3_CXCL2,CXCL1,IL-10	gBoost	78.8	100	85.7	95.8	85.7	100	100	83.3	87.55	94.775	78.8	83.3	75.8	96.2	90.5	95.8	80	100	98.5	90	86.2	95.5	75.8	90	91.5	94.3
418	4_CXCL2,TNF,IL-12,IL-10	gBoost	72.7	92.3	76.2	95.8	85.7	100	100	83.3	83.65	92.85	72.7	83.3	72.7	92.3	71.4	95.8	85.7	100	95.6	90	81.4	94.5	71.4	90	88.4	93.2
214	4_CXCL5,CXCL2,TNF,IL-10	gBoost	72.7	92.3	76.2	91.7	88.6	100	100	83.3	84.375	91.825	72.7	83.3	72.7	88.5	71.4	91.7	80	100	97.8	90	80.5	92.5	71.4	88.5	88.8	90.9
247	4_CXCL2,CXCL1,IL-12,IL-10	gBoost	72.7	92.3	85.7	95.8	80	87.5	100	83.3	84.6	89.725	72.7	83.3	75.8	100	90.5	95.8	82.9	87.5	96.3	90	86.3	93.3	75.8	87.5	90.6	94.3
312	4_CXCL2,CXCL1,TNF,IL-12	gBoost	75.8	92.3	81	95.8	88.6	100	97.8	83.3	85.8	92.85	75.8	83.3	75.8	96.2	71.4	95.8	88.6	100	95.6	86.7	82.8	94.7	71.4	86.7	89.3	93.2
463	5_CXCL2,CXCL1,IFN-g,TNF,IL-12	gBoost	81.8	92.3	81	95.8	82.9	87.5	97.8	83.3	85.875	89.725	81	83.3	75.8	100	71.4	95.8	88.6	87.5	97.8	86.7	83.4	92.5	71.4	86.7	90.6	93.2
445	5_CXCL5,CXCL2,CXCL1,TNF,IL-10	gBoost	87.9	84.6	81	87.5	80	100	100	83.3	87.225	88.85	80	83.3	90.9	88.5	85.7	95.8	91.4	100	99.3	83.3	91.8	91.9	85.7	83.3	95.5	89.8
278	4_CXCL5,CXCL2,IFN-g,IL-10	gBoost	78.8	88.5	85.7	87.5	85.7	100	100	83.3	87.55	89.825	78.8	83.3	75.8	80.8	100	87.5	91.4	100	99.3	90	91.6	89.6	75.8	80.8	94.6	87.5
231	4_CXCL5,CXCL1,IFN-g,IL-10	gBoost	84.8	80.8	81	91.7	74.3	87.5	96.3	83.3	84.1	85.825	74.3	80.8	78.8	96.2	71.4	95.8	71.4	87.5	91.1	76.7	78.2	89	71.4	76.7	84.4	88.6
234	3_CXCL5,CXCL2,IL-10	gBoost	75.8	100	81	91.7	85.7	100	99.3	80	85.45	92.925	75.8	80	75.8	84.6	95.2	87.5	85.7	100	99.3	90	89	90.5	75.8	84.6	93.3	88.6
210	5_CXCL5,CXCL2,CXCL1,IL-12,IL-10	gBoost	72.7	88.5	81	91.7	88.6	87.5	99.3	80	85.4	86.925	72.7	80	75.8	100	85.7	95.8	85.7	100	99.3	83.3	86.6	94.8	75.8	83.3	92.4	93.2
440	2_CXCL2,IL-10	gBoost	81.8	92.3	81	95.8	85.7	100	99.3	80	86.95	92.025	81	80	72.7	80.8	90.5	95.8	82.9	100	98.5	90	86.1	91.7	72.7	80.8	91.5	89.8
476	3_CXCL5,CXCL2,IL-12	gBoost	57.6	100	81	91.7	85.7	100	96.3	90	80.15	95.425	57.6	90	72.7	88.5	76.2	95.8	85.7	100	94.8	90	82.4	93.6	72.7	88.5	88.4	92
456	6_CXCL5,CXCL2,CXCL1,TNF,IL-12,IL-10	gBoost	81.8	92.3	57.1	95.8	68.6	100	79.3	90	71.7	94.525	57.1	90	84.8	96.2	76.2	95.8	88.6	87.5	99.3	83.3	87.2	90.7	76.2	83.3	93.3	90.9
443	5_CXCL2,CXCL1,TNF,IL-12,IL-10	gBoost	57.6	100	85.7	95.8	88.6	87.5	100	90	82.975	93.325	57.6	87.5	81.8	100	76.2	95.8	85.7	87.5	97	90	85.2	93.3	76.2	87.5	91.1	94.3
438	1_CXCL2	gBoost	39.4	100	81	95.8	88.6	87.5	100	90	77.25	93.325	39.4	87.5	72.7	84.6	85.7	95.8	85.7	100	99.3	86.7	85.9	91.8	72.7	84.6	92	89.8
453	4_CXCL1,IFN-g,IL-12,IL-10	gBoost	78.8	100	61.9	100	80	87.5	80	90	75.175	94.375	61.9	87.5	75.8	100	76.2	100	85.7	75	97.8	80	83.9	88.8	75.8	75	90.6	90.9
409	3_CXCL1,IL-12,IL-10	gBoost	72.7	96.2	66.7	100	77.1	87.5	93.3	86.7	77.45	92.6	66.7	86.7	81.8	100	76.2	95.8	71.4	100	86.7	86.7	79	95.6	71.4	86.7	82.6	94.3
460	3_CXCL2,IL-12,IL-10	gBoost	60.6	100	85.7	87.5	85.7	100	100	86.7	83	93.55	60.6	86.7	72.7	92.3	76.2	95.8	85.7	100	97.8	86.7	83.1	93.7	72.7	86.7	90.2	92
477	6_CXCL1,CXCL2,IL-12,IL-10,MMP8,S100A8	gBoost	46.2	100	85	94.4	88.6	87.5	92.2	86.7	78	92.15	46.2	86.7	76.9	100	95	94.4	88.6	100	97.7	83.3	89.5	94.4	76.9	83.3	94.4	91
447	5_CXCL5,CXCL2,CXCL1,IFN-g,TNF	gBoost	66.7	100	81	91.7	88.6	87.5	95.6	86.7	82.975	91.475	66.7	86.7	84.8	96.2	85.7	95.8	88.6	87.5	100	83.3	89.8	90.7	84.8	83.3	94.6	90.9
337	2_CXCL1,IL-10	gBoost	84.8	92.3	81	95.8	65.7	100	86.7	86.7	79.55	93.7	65.7	86.7	78.8	92.3	76.2	95.8	85.7	75	100	76.7	85.2	85	76.2	75	92.4	86.4
344	4_CXCL2,MMP8,VEGF,S100A8	gBoost	46.2	100	85	94.4	77.1	100	98.4	83.3	76.675	94.425	46.2	83.3	76.9	100	90	94.4	88.6	100	94.6	90	87.5	96.1	76.9	90	91.9	94
431	6_CXCL5,CXCL2,CXCL1,IFN-g,IL-12,IL-10	gBoost	66.7	96.2	85.7	91.7	85.7	87.5	100	83.3	84.525	89.675	66.7	83.3	78.8	96.2	81	95.8	88.6	100	97	90	86.3	95.5	78.8	90	91.5	94.3
306	4_CXCL1,IL-12,IL-10,S100A8	gBoost	76.9	100	75	94.4	5.7	100	94.6	83.3	63.05	94.425	5.7	83.3	84.6	90.9	75	94.4	82.9	100	93.8	90	84.1	93.8	75	90	89.3	92.5
140	3_CXCL2,CXCL1,IFN-g	gBoost	60.6	100	81	95.8	82.9	87.5	99.3	83.3	80.95	91.65	60.6	83.3	72.7	100	81	95.8	85.7	87.5	97.8	90	84.3	93.3	72.7	87.5	90.6	94.3
199	3_CXCL1,CXCL2,S100A8	gBoost	30.8	100	80	94.4	88.6	87.5	99.2	83.3	74.65	91.3	30.8	83.3	92.3	100	85	94.4	88.6	87.5	98.4	90	91.1	93	85	87.5	94.9	92.5
185	5_CXCL1,CXCL2,IL-12,IL-10,VEGF	gBoost	61.5	100	90	88.9	88.6	87.5	100	83.3	85.025	89.925	61.5	83.3	76.9	100	90	94.4	88.6	87.5	100	90	88.9	93	76.9	87.5	95.4	92.5
248	4_CXCL5,CXCL2,CXCL1,IL-10	gBoost	69.7	88.5	85.7	91.7	88.6	87.5	100	83.3	86	87.75	69.7	83.3	78.8	100	90.5	91.7	88.6	87.5	98.5	90	89.1	92.3	78.8	87.5	93.3	93.2
173	4_CXCL2,IL-12,VEGF,S100A8	gBoost	23.1	100	80	94.4	0	100	99.2	83.3	50.575	94.425	0	83.3	84.6	100	90	94.4	88.6	100	99.2	86.7	90.6	95.3	84.6	86.7	95.4	92.5
441	3_CXCL5,CXCL2,CXCL1	gBoost	69.7	88.5	76.2	95.8	82.9	87.5	100	83.3	82.2	88.775	69.7	83.3	75.8	100	81	91.7	85.7	100	94.8	86.7	84.3	94.6	75.8	86.7	89.3	93.2
439	3_CXCL2,TNF,IL-12	gBoost	63.6	100	76.2	95.8	85.7	100	97.8	83.3	80.825	94.775	63.6	83.3	72.7	92.3	71.4	95.8	85.7	100	96.3	86.7	81.5	93.7	71.4	86.7	88.8	92
451	3_CXCL5,CXCL2,IFN-g	gBoost	66.7	100	81	95.8	85.7	100	100	83.3	83.35	94.775	66.7	83.3	72.7	96.2	85.7	91.7	88.6	100	98.5	86.7	86.4	93.6	72.7	86.7	92	92
458	6_CXCL1,IL-12,IL-10,MMP8,VEGF,S100A8	gBoost	38.5	100	85	94.4	5.7	100	83.7	83.3	53.225	94.425	5.7	83.3	84.6	100	75	100	80	87.5	98.4	86.7	84.5	93.5	75	86.7	91.9	92.5
403	3_CXCL2,IL-12,VEGF	gBoost	69.2	100	95	94.4	68.6	100	80.6	83.3	78.35	94.425	68.6	83.3	92.3	90.9	90	94.4	91.4	100	100	86.7	93.4	93	90	86.7	97	91
425	3_CXCL2,CXCL1,IL-12	gBoost	63.6	100	81	95.8	88.6	87.5	100	83.3	83.3	91.65	63.6	83.3	72.7	100	81	95.8	88.6	87.5	99.3	86.7	85.4	92.5	72.7	86.7	92	93.2
319	3_CXCL2,IFN-g,IL-10	gBoost	54.5	100	81	95.8	91.4	100	100	83.3	81.725	94.775	54.5	83.3	72.7	96.2	90.5	95.8	88.6	87.5	99.3	86.7	87.8	91.5	72.7	86.7	92.9	92
230	5_CXCL5,CXCL2,CXCL1,TNF,IL-12	gBoost	72.7	92.3	81	95.8	0	100	99.3	83.3	63.25	92.85	0	83.3	87.9	84.6	76.2	95.8	88.6	100	98.5	86.7	87.8	91.8	76.2	84.6	93.3	89.8
194	3_CXCL5,CXCL2,TNF	gBoost	42.4	100	71.4	100	88.6	87.5	97.8	83.3	75.05	92.7	42.4	83.3	72.7	92.3	71.4	95.8	85.7	100	98.5	83.3	82.1	92.9	71.4	83.3	90.2	90.9
213	4_CXCL5,CXCL2,CXCL1,IFN-g	gBoost	63.6	96.2	85.7	91.7	88.6	87.5	100	83.3	84.475	89.675	63.6	83.3	75.8	96.2	85.7	91.7	88.6	100	96.3	83.3	86.6	92.8	75.8	83.3	91.1	90.9
155	2_CXCL1,IL-12	Logi_Reg_l1	75.8	100	66.7	100	88.6	87.5	100	83.3	82.775	92.7	66.7	83.3	78.8	100	71.4	100	88.6	87.5	100	83.3	84.7	92.7	71.4	83.3	92.4	93.2
219	3_CXCL2,CXCL1,IL-12	Logi_Reg_l1	75.8	100	66.7	100	88.6	87.5	100	83.3	82.775	92.7	66.7	83.3	78.8	100	71.4	100	88.6	87.5	100	83.3	84.7	92.7	71.4	83.3	92.4	93.2
343	3_CXCL5,CXCL1,IL-12	Logi_Reg_l1	75.8	100	66.7	100	88.6	87.5	100	83.3	82.775	92.7	66.7	83.3	75.8	100	71.4	100	88.6	87.5	100	83.3	83.9	92.7	71.4	83.3	92	93.2
471	4_CXCL5,CXCL2,CXCL1,IL-12	Logi_Reg_l1	75.8	100	66.7	100	88.6	87.5	100	83.3	82.775	92.7	66.7	83.3	75.8	100	71.4	100	88.6	87.5	100	83.3	83.9	92.7	71.4	83.3	92	93.2
362	1_CXCL2	Logi_Reg_l1	60.6	100	95.2	91.7	85.7	87.5	99.3	83.3	85.2	90.625	60.6	83.3	72.7	96.2	95.2	91.7	85.7	87.5	99.3	83.3	88.2	89.7	72.7	83.3	92.9	89.8
351	4_CXCL5,CXCL2,CXCL1,IL-12	gBoost	69.7	88.5	85.7	95.8	0	100	100	83.3	63.85	91.9	0	83.3	78.8	96.2	85.7	91.7	88.6	87.5	98.5	83.3	87.9	89.7	78.8	83.3	92.9	89.8
466	3_CXCL1,IL-10,MMP8	gBoost	61.5	100	90	88.9	71.4	87.5	78.3	83.3	75.3	89.925	61.5	83.3	76.9	100	80	100	82.9	87.5	97.7	80	84.4	91.9	76.9	80	91.9	89.6
464	4_CXCL5,CXCL1,IL-12,IL-10	gBoost	87.9	96.2	71.4	95.8	71.4	87.5	39.3	83.3	67.5	90.7	39.3	83.3	78.8	100	71.4	100	77.1	87.5	96.3	80	80.9	91.9	71.4	80	88.4	92
399	6_CXCL1,CXCL2,IL-10,MMP8,VEGF,S100A8	gBoost	46.2	100	85	94.4	85.7	87.5	83.7	83.3	75.15	91.3	46.2	83.3	76.9	100	95	94.4	88.6	87.5	98.4	80	89.7	90.5	76.9	80	94.9	88.1
287	4_CXCL1,CXCL2,IL-12,S100A8	Logi_Reg_l1	61.5	100	75	94.4	88.6	87.5	100	83.3	81.275	91.3	61.5	83.3	84.6	100	75	94.4	88.6	87.5	100	80	87	90.5	75	80	94.4	88.1
266	3_IL-10,MMP8,VEGF	gBoost	38.5	100	90	83.3	2.9	100	0	100	32.85	95.825	0	83.3	76.9	90.9	85	100	88.6	87.5	98.4	80	87.2	89.6	76.9	80	93.9	88.1
329	3_CXCL1,IL-12,S100A8	Logi_Reg_l1	61.5	100	75	100	88.6	87.5	100	83.3	81.275	92.7	61.5	83.3	76.9	100	70	100	88.6	87.5	100	76.7	83.9	91	70	76.7	93.4	88.1
212	3_CXCL2,IL-10,VEGF	gBoost	69.2	100	100	94.4	94.3	87.5	100	83.3	90.875	91.3	69.2	83.3	84.6	90.9	100	94.4	88.6	87.5	99.2	76.7	93.1	87.4	84.6	76.7	96.4	85.1
300	4_CXCL1,CXCL2,IL-10,S100A8	gBoost	23.1	100	85	94.4	88.6	87.5	96.9	83.3	73.4	91.3	23.1	83.3	76.9	100	95	94.4	82.9	75	99.2	86.7	88.5	89	76.9	75	94.4	89.6
227	5_CXCL2,IL-12,MMP8,VEGF,S100A8	gBoost	53.8	100	85	100	65.7	100	98.4	83.3	75.725	95.825	53.8	83.3	92.3	100	95	94.4	91.4	75	99.2	83.3	94.5	88.2	91.4	75	97	88.1
374	3_CXCL2,MMP8,VEGF	gBoost	23.1	100	100	83.3	88.6	87.5	0	93.3	52.925	91.025	0	83.3	92.3	100	100	94.4	88.6	75	100	80	95.2	87.4	88.6	75	97.5	86.6
141	4_CXCL1,TNF,IL-12,IL-10	gBoost	84.8	84.6	57.1	95.8	85.7	87.5	85.9	83.3	78.375	87.8	57.1	83.3	90.9	92.3	100	95.8	88.6	75	99.3	80	94.7	85.8	88.6	75	96.4	87.5
455	5_CXCL5,CXCL1,IFN-g,TNF,IL-12	gBoost	90.9	84.6	23.8	100	94.3	87.5	94.1	83.3	75.775	88.85	23.8	83.3	87.9	84.6	71.4	87.5	94.3	75	100	66.7	88.4	78.4	71.4	66.7	94.6	78.4
426	2_CXCL2,VEGF	Logi_Reg_l1	30.8	100	100	94.4	94.3	87.5	99.2	83.3	81.075	91.3	30.8	83.3	76.9	100	100	94.4	94.3	50	99.2	83.3	92.6	81.9	76.9	50	97	85.1
179	3_CXCL2,IL-12,VEGF	Logi_Reg_l1	15.4	100	100	94.4	91.4	87.5	100	83.3	76.7	91.3	15.4	83.3	76.9	100	100	94.4	91.4	50	99.2	83.3	91.9	81.9	76.9	50	96.4	85.1
177	4_CXCL2,IL-12,IL-10,S100A8	gBoost	69.2	81.8	70	94.4	88.6	100	93	83.3	80.2	89.875	69.2	81.8	84.6	90.9	90	88.9	80	100	97.7	86.7	88.1	91.6	80	86.7	92.9	89.6
412	6_CXCL5,CXCL2,CXCL1,IFN-g,TNF,IL-10	gBoost	78.8	100	28.6	100	77.1	87.5	97.8	80	70.575	91.875	28.6	80	75.8	100	76.2	95.8	71.4	100	96.3	93.3	79.9	97.3	71.4	93.3	87.5	96.6
178	4_CXCL1,CXCL2,IL-10,MMP8	gBoost	46.2	100	80	100	80	100	98.4	80	76.15	95	46.2	80	76.9	100	80	100	82.9	100	96.1	90	84	97.5	76.9	90	90.9	95.5
156	4_CXCL2,CXCL1,IFN-g,TNF	gBoost	30.3	100	81	95.8	88.6	87.5	100	80	74.975	90.825	30.3	80	72.7	100	71.4	95.8	85.7	100	96.3	90	81.5	96.5	71.4	90	88.8	95.5
158	4_CXCL5,CXCL2,IL-12,IL-10	gBoost	78.8	88.5	90.5	91.7	0	100	99.3	80	67.15	90.05	0	80	72.7	92.3	76.2	100	77.1	100	92.6	90	79.7	95.6	72.7	90	85.7	94.3
424	4_CXCL2,CXCL1,IFN-g,IL-10	gBoost	51.5	100	81	95.8	88.6	87.5	100	80	80.275	90.825	51.5	80	72.7	100	85.7	95.8	85.7	87.5	98.5	93.3	85.7	94.2	72.7	87.5	91.5	95.5
475	2_CXCL2,CXCL1	gBoost	60.6	100	81	95.8	88.6	87.5	100	80	82.55	90.825	60.6	80	72.7	100	81	95.8	88.6	100	92.6	86.7	83.7	95.6	72.7	86.7	87.9	94.3
461	4_CXCL5,CXCL2,IFN-g,TNF	gBoost	57.6	100	71.4	95.8	88.6	100	100	80	79.4	93.95	57.6	80	75.8	96.2	76.2	95.8	85.7	100	98.5	86.7	84	94.7	75.8	86.7	91.1	93.2
215	4_CXCL2,CXCL1,IFN-g,IL-12	gBoost	66.7	96.2	81	95.8	60	100	100	80	76.925	93	60	80	72.7	100	81	95.8	85.7	87.5	98.5	86.7	84.5	92.5	72.7	86.7	91.1	93.2
243	4_CXCL5,CXCL2,TNF,IL-12	gBoost	72.7	92.3	81	95.8	0	100	100	80	63.425	92.025	0	80	72.7	88.5	81	91.7	88.6	100	98.5	86.7	85.2	91.7	72.7	86.7	91.5	89.8
170	7_CXCL1,CXCL2,IL-12,IL-10,MMP8,VEGF,S100A8	gBoost	30.8	100	85	83.3	88.6	87.5	98.4	80	75.7	87.7	30.8	80	76.9	100	85	100	82.9	100	96.9	83.3	85.4	95.8	76.9	83.3	91.9	92.5
191	5_CXCL5,CXCL2,CXCL1,IFN-g,IL-10	gBoost	45.5	100	85.7	91.7	85.7	100	99.3	80	79.05	92.925	45.5	80	81.8	96.2	85.7	95.8	88.6	100	96.3	83.3	88.1	93.8	81.8	83.3	92	92
397	3_IL-12,IL-10,MMP8	gBoost	61.5	90.9	90	100	68.6	87.5	51.2	80	67.825	89.6	51.2	80	84.6	100	95	100	77.1	87.5	98.4	83.3	88.8	92.7	77.1	83.3	93.4	91
386	5_CXCL5,CXCL2,CXCL1,IFN-g,IL-12	gBoost	48.5	96.2	81	95.8	85.7	87.5	99.3	80	78.625	89.875	48.5	80	75.8	96.2	85.7	95.8	88.6	87.5	99.3	83.3	87.3	90.7	75.8	83.3	92.9	90.9
450	2_CXCL2,VEGF	gBoost	15.4	100	100	83.3	94.3	87.5	100	80	77.425	87.7	15.4	80	76.9	100	100	88.9	94.3	87.5	100	83.3	92.8	89.9	76.9	83.3	97.5	88.1
233	4_CXCL5,CXCL2,IFN-g,IL-12	gBoost	36.4	100	85.7	91.7	88.6	100	100	80	77.675	92.925	36.4	80	81.8	80.8	90.5	87.5	91.4	100	99.3	83.3	90.7	87.9	81.8	80.8	94.6	85.2
449	4_CXCL1,IL-10,MMP8,S100A8	Logi_Reg_l1	76.9	100	80	100	65.7	100	98.4	80	80.25	95	65.7	80	76.9	100	85	100	82.9	100	98.4	80	85.8	95	76.9	80	92.9	91
244	5_CXCL5,CXCL2,IFN-g,IL-12,IL-10	gBoost	63.6	100	100	87.5	85.7	100	99.3	80	87.15	91.875	63.6	80	72.7	96.2	95.2	95.8	85.7	100	97.8	80	87.9	93	72.7	80	92	90.9
157	2_IL-10,MMP8	gBoost	61.5	100	95	100	57.1	100	38.8	80	63.1	95	38.8	80	92.3	90.9	95	100	80	100	98.4	80	91.4	92.7	80	80	94.4	89.6
190	2_CXCL2,IL-12	Logi_Reg_l1	60.6	100	95.2	91.7	88.6	87.5	100	80	86.1	89.8	60.6	80	72.7	96.2	95.2	91.7	85.7	87.5	99.3	80	88.2	88.8	72.7	80	92.9	88.6
448	2_CXCL2,MMP8	gBoost	38.5	100	90	94.4	88.6	87.5	100	80	79.275	90.475	38.5	80	76.9	100	95	94.4	88.6	87.5	99.2	76.7	89.9	89.7	76.9	76.7	95.4	86.6
378	3_CXCL2,IFN-g,IL-12	gBoost	54.5	100	90.5	91.7	88.6	87.5	100	80	83.4	89.8	54.5	80	78.8	92.3	95.2	95.8	94.3	75	100	76.7	92.1	85	78.8	75	95.5	86.4
405	5_CXCL5,CXCL1,IFN-g,IL-12,IL-10	gBoost	57.6	88.5	81	95.8	60	87.5	65.9	80	66.125	87.95	57.6	80	78.8	100	71.4	100	88.6	87.5	99.3	70	84.5	89.4	71.4	70	92	88.6
428	5_CXCL5,CXCL1,TNF,IL-12,IL-10	gBoost	87.9	80.8	47.6	100	88.6	87.5	78.5	80	75.65	87.075	47.6	80	75.8	84.6	76.2	100	82.9	75	98.5	70	83.3	82.4	75.8	70	90.6	83
462	4_CXCL5,CXCL1,TNF,IL-12	gBoost	69.7	100	57.1	100	88.6	87.5	97.8	80	78.3	91.875	57.1	80	78.8	92.3	71.4	91.7	91.4	75	100	66.7	85.4	81.4	71.4	66.7	92.9	81.8
171	4_CXCL2,IL-10,VEGF,S100A8	gBoost	76.9	100	85	77.8	88.6	100	100	80	87.625	89.45	76.9	77.8	76.9	90.9	100	94.4	88.6	87.5	100	90	91.4	90.7	76.9	87.5	96.4	91
174	4_CXCL2,IL-10,MMP8,S100A8	gBoost	84.6	81.8	85	77.8	0	100	92.2	80	65.45	84.9	0	77.8	84.6	100	95	94.4	88.6	100	99.2	86.7	91.9	95.3	84.6	86.7	95.9	92.5
388	3_CXCL2,IL-10,S100A8	gBoost	53.8	90.9	85	77.8	88.6	100	97.7	86.7	81.275	88.85	53.8	77.8	84.6	81.8	90	94.4	91.4	87.5	98.4	83.3	91.1	86.8	84.6	81.8	95.4	86.6
20	3_CXCL2,IL-12,S100A8	gBoost	23.1	100	95	77.8	88.6	100	99.2	80	76.475	89.45	23.1	77.8	84.6	100	90	88.9	91.4	100	99.2	80	91.3	92.2	84.6	80	95.9	88.1
45	5_CXCL5,CXCL2,IFN-g,TNF,IL-12	gBoost	93.9	76.9	81	95.8	0	100	100	83.3	68.725	89	0	76.9	72.7	96.2	71.4	100	85.7	100	98.5	90	82.1	96.5	71.4	90	90.2	95.5
35	5_CXCL5,CXCL2,TNF,IL-12,IL-10	gBoost	90.9	76.9	71.4	91.7	85.7	100	99.3	80	86.825	87.15	71.4	76.9	72.7	100	76.2	95.8	82.9	100	94.8	90	81.6	96.5	72.7	90	87.9	95.5
65	3_CXCL2,TNF,IL-10	gBoost	93.9	76.9	81	95.8	85.7	100	100	86.7	90.15	89.85	81	76.9	72.7	88.5	85.7	95.8	88.6	100	99.3	90	86.6	93.6	72.7	88.5	92.4	92
246	4_CXCL2,IL-10,MMP8,VEGF	gBoost	53.8	100	95	94.4	74.3	100	48.1	76.7	67.8	92.775	48.1	76.7	84.6	100	100	94.4	85.7	100	96.9	90	91.8	96.1	84.6	90	94.4	94
204	5_CXCL1,CXCL2,IL-10,MMP8,S100A8	gBoost	53.8	100	75	100	71.4	100	98.4	76.7	74.65	94.175	53.8	76.7	76.9	100	100	94.4	88.6	100	97.7	90	90.8	96.1	76.9	90	94.9	94
172	5_CXCL1,CXCL2,IL-12,IL-10,MMP8	gBoost	53.8	100	95	83.3	85.7	87.5	98.4	76.7	83.225	86.875	53.8	76.7	84.6	100	80	94.4	82.9	87.5	96.1	90	85.9	93	80	87.5	91.4	92.5
211	4_IL-12,IL-10,MMP8,S100A8	gBoost	69.2	100	90	83.3	34.3	100	48.1	76.7	60.4	90	34.3	76.7	76.9	100	90	100	80	100	96.1	86.7	85.8	96.7	76.9	86.7	91.4	94
240	3_CXCL1,IL-10,MMP8	Logi_Reg_l1	76.9	100	65	100	71.4	100	98.4	76.7	77.925	94.175	65	76.7	76.9	100	70	100	71.4	100	97.7	86.7	79	96.7	70	86.7	88.8	94
198	3_CXCL2,MMP8,S100A8	gBoost	30.8	100	85	77.8	88.6	100	98.4	76.7	75.7	88.625	30.8	76.7	76.9	100	90	94.4	88.6	100	98.4	86.7	88.5	95.3	76.9	86.7	94.4	92.5
193	6_CXCL5,CXCL2,CXCL1,IFN-g,TNF,IL-12	gBoost	75.8	100	71.4	100	0	100	97.8	76.7	61.25	94.175	0	76.7	75.8	92.3	71.4	91.7	88.6	100	98.5	86.7	83.6	92.7	71.4	86.7	91.1	90.9
385	2_CXCL5,CXCL2	gBoost	60.6	100	90.5	87.5	88.6	100	100	76.7	84.925	91.05	60.6	76.7	72.7	84.6	95.2	87.5	88.6	100	99.3	86.7	88.9	89.7	72.7	84.6	93.3	87.5
398	5_CXCL1,CXCL2,IL-10,MMP8,S100A8	Logi_Reg_l1	76.9	100	80	100	77.1	100	98.4	76.7	83.1	94.175	76.9	76.7	76.9	100	80	100	71.4	100	98.4	83.3	81.7	95.8	71.4	83.3	90.4	92.5
423	4_CXCL1,IL-10,MMP8,S100A8	gBoost	53.8	100	65	100	37.1	87.5	48.1	76.7	51	91.05	37.1	76.7	76.9	100	80	100	71.4	100	94.6	83.3	80.7	95.8	71.4	83.3	87.8	92.5
358	4_CXCL1,CXCL2,IL-10,MMP8	Logi_Reg_l1	76.9	100	70	94.4	80	100	98.4	76.7	81.325	92.775	70	76.7	76.9	100	75	100	71.4	100	98.4	83.3	80.5	95.8	71.4	83.3	89.8	92.5
229	5_CXCL2,IFN-g,TNF,IL-12,IL-10	gBoost	78.8	100	81	95.8	71.4	100	100	76.7	82.8	93.125	71.4	76.7	72.7	92.3	81	95.8	88.6	100	98.5	83.3	85.2	92.9	72.7	83.3	91.5	90.9
232	4_CXCL2,IFN-g,TNF,IL-12	gBoost	66.7	92.3	81	95.8	85.7	100	100	76.7	83.35	91.2	66.7	76.7	75.8	88.5	85.7	95.8	85.7	100	99.3	83.3	86.6	91.9	75.8	83.3	92.4	89.8
470	4_CXCL2,CXCL1,IL-12,IL-10	Logi_Reg_l1	69.7	100	66.7	95.8	88.6	87.5	100	76.7	81.25	90	66.7	76.7	81.8	100	71.4	95.8	88.6	87.5	100	83.3	85.5	91.7	71.4	83.3	92.9	92
236	3_CXCL1,IL-12,IL-10	Logi_Reg_l1	72.7	100	66.7	95.8	88.6	87.5	100	76.7	82	90	66.7	76.7	78.8	100	71.4	95.8	88.6	87.5	100	83.3	84.7	91.7	71.4	83.3	92.4	92
216	5_CXCL1,IFN-g,TNF,IL-12,IL-10	gBoost	87.9	88.5	38.1	100	60	87.5	99.3	76.7	71.325	88.175	38.1	76.7	84.8	96.2	71.4	100	82.9	87.5	98.5	83.3	84.4	91.7	71.4	83.3	91.5	92
143	7_CXCL5,CXCL2,CXCL1,IFN-g,TNF,IL-12,IL-10	gBoost	69.7	92.3	47.6	95.8	85.7	87.5	95.6	76.7	74.65	88.075	47.6	76.7	81.8	88.5	71.4	91.7	85.7	100	94.8	83.3	83.4	90.9	71.4	83.3	89.3	88.6
432	4_CXCL2,IFN-g,TNF,IL-10	gBoost	72.7	92.3	81	95.8	85.7	100	100	76.7	84.85	91.2	72.7	76.7	87.9	92.3	85.7	95.8	88.6	87.5	100	83.3	90.5	89.7	85.7	83.3	95.1	89.8
142	3_IL-10,MMP8,S100A8	gBoost	84.6	81.8	80	94.4	71.4	100	88.4	76.7	81.1	88.225	71.4	76.7	92.3	100	80	94.4	82.9	100	97.7	80	88.2	93.6	80	80	92.9	89.6
390	5_CXCL5,CXCL1,IFN-g,TNF,IL-10	gBoost	90.9	88.5	61.9	95.8	77.1	87.5	70.4	76.7	75.075	87.125	61.9	76.7	87.9	100	76.2	100	88.6	87.5	99.3	80	88	91.9	76.2	80	93.8	92
251	4_CXCL5,CXCL1,IL-12,IL-10	Logi_Reg_l1	69.7	100	66.7	95.8	88.6	87.5	100	76.7	81.25	90	66.7	76.7	81.8	100	71.4	95.8	88.6	87.5	100	80	85.5	90.8	71.4	80	92.9	90.9
205	5_CXCL5,CXCL2,CXCL1,IL-12,IL-10	Logi_Reg_l1	72.7	100	66.7	95.8	88.6	87.5	100	76.7	82	90	66.7	76.7	81.8	100	71.4	95.8	88.6	87.5	100	80	85.5	90.8	71.4	80	92.9	90.9
228	4_CXCL2,IL-12,IL-10,VEGF	gBoost	76.9	100	80	94.4	77.1	100	100	76.7	83.5	92.775	76.9	76.7	92.3	81.8	100	88.9	88.6	87.5	99.2	80	95	84.6	88.6	80	97	83.6
128	3_CXCL2,IL-10,MMP8	Logi_Reg_l1	84.6	100	95	100	85.7	100	98.4	76.7	90.925	94.175	84.6	76.7	92.3	100	95	100	88.6	100	98.4	76.7	93.6	94.2	88.6	76.7	95.9	89.6
242	2_IL-10,MMP8	Logi_Reg_l1	92.3	100	95	100	85.7	100	98.4	76.7	92.85	94.175	85.7	76.7	84.6	100	95	100	88.6	100	98.4	76.7	91.7	94.2	84.6	76.7	95.4	89.6
144	4_CXCL2,IL-10,MMP8,S100A8	Logi_Reg_l1	84.6	100	95	100	85.7	100	98.4	76.7	90.925	94.175	84.6	76.7	76.9	100	95	100	80	100	98.4	76.7	87.6	94.2	76.9	76.7	93.4	89.6
88	3_IL-10,MMP8,S100A8	Logi_Reg_l1	84.6	100	95	100	88.6	100	98.4	76.7	91.65	94.175	84.6	76.7	76.9	100	90	100	71.4	100	98.4	76.7	84.2	94.2	71.4	76.7	91.4	89.6
197	5_CXCL2,IL-12,IL-10,MMP8,S100A8	Logi_Reg_l1	84.6	100	95	100	82.9	100	98.4	76.7	90.225	94.175	82.9	76.7	92.3	100	95	100	88.6	87.5	98.4	76.7	93.6	91	88.6	76.7	95.9	88.1
58	3_IL-12,IL-10,MMP8	Logi_Reg_l1	92.3	100	95	100	80	87.5	98.4	76.7	91.425	91.05	80	76.7	92.3	100	95	100	88.6	87.5	98.4	76.7	93.6	91	88.6	76.7	95.9	88.1
245	4_CXCL2,IL-12,IL-10,MMP8	Logi_Reg_l1	76.9	100	95	100	82.9	100	98.4	76.7	88.3	94.175	76.9	76.7	92.3	100	95	100	88.6	87.5	98.4	76.7	93.6	91	88.6	76.7	95.9	88.1
436	4_IL-12,IL-10,MMP8,S100A8	Logi_Reg_l1	84.6	100	95	100	80	87.5	98.4	76.7	89.5	91.05	80	76.7	92.3	100	95	100	85.7	87.5	98.4	76.7	92.9	91	85.7	76.7	95.4	88.1
176	2_CXCL1,MMP8	Logi_Reg_l1	69.2	100	90	100	88.6	87.5	98.4	76.7	86.55	91.05	69.2	76.7	84.6	100	95	100	88.6	87.5	98.4	76.7	91.7	91	84.6	76.7	95.4	88.1
404	3_CXCL1,CXCL2,MMP8	Logi_Reg_l1	69.2	100	90	94.4	88.6	87.5	98.4	76.7	86.55	89.65	69.2	76.7	84.6	100	95	100	88.6	87.5	98.4	76.7	91.7	91	84.6	76.7	95.4	88.1
472	4_CXCL1,IL-10,MMP8,VEGF	gBoost	23.1	100	95	100	62.9	87.5	48.1	76.7	57.275	91.05	23.1	76.7	76.9	100	95	100	88.6	87.5	99.2	76.7	89.9	91	76.9	76.7	95.4	88.1
422	5_CXCL5,CXCL1,IFN-g,TNF,IL-12	Logi_Reg_l1	78.8	92.3	47.6	100	91.4	87.5	97.8	76.7	78.9	89.125	47.6	76.7	78.8	100	71.4	95.8	91.4	87.5	98.5	76.7	85	90	71.4	76.7	92	89.8
414	4_IL-12,IL-10,MMP8,VEGF	gBoost	61.5	100	95	100	60	87.5	48.1	76.7	66.15	91.05	48.1	76.7	76.9	100	90	100	82.9	75	98.4	80	87.1	88.8	76.9	75	93.4	88.1
389	4_CXCL1,CXCL2,IL-12,S100A8	gBoost	23.1	100	70	94.4	91.4	87.5	99.2	76.7	70.925	89.65	23.1	76.7	84.6	100	80	88.9	82.9	75	98.4	86.7	86.5	87.6	80	75	92.9	88.1
318	4_CXCL2,IFN-g,IL-12,IL-10	gBoost	69.7	92.3	100	95.8	0	100	100	76.7	67.425	91.2	0	76.7	72.7	96.2	85.7	95.8	91.4	75	98.5	80	87.1	86.7	72.7	75	92.4	88.6
363	6_CXCL2,IL-12,IL-10,MMP8,VEGF,S100A8	gBoost	23.1	100	95	94.4	14.3	75	88.4	86.7	55.2	89.025	14.3	75	76.9	100	100	94.4	88.6	100	99.2	90	91.2	96.1	76.9	90	95.9	94
365	5_CXCL1,CXCL2,IL-12,MMP8,S100A8	gBoost	46.2	100	85	100	91.4	75	98.4	80	80.25	88.75	46.2	75	76.9	100	80	94.4	85.7	100	96.9	90	84.9	96.1	76.9	90	91.9	94
459	2_CXCL2,S100A8	gBoost	61.5	100	85	94.4	88.6	75	98.4	86.7	83.375	89.025	61.5	75	84.6	90.9	85	94.4	85.7	100	96.1	90	87.9	93.8	84.6	90	92.4	92.5
353	3_CXCL2,IL-10,MMP8	gBoost	69.2	100	90	94.4	85.7	75	98.4	83.3	85.825	88.175	69.2	75	76.9	90.9	85	100	80	100	93.8	86.7	83.9	94.4	76.9	86.7	89.3	92.5
293	3_IL-12,MMP8,S100A8	gBoost	61.5	100	80	77.8	85.7	75	61.2	80	72.1	83.2	61.2	75	84.6	100	95	100	88.6	100	98.4	83.3	91.7	95.8	84.6	83.3	95.4	92.5
322	4_IL-10,MMP8,VEGF,S100A8	gBoost	30.8	100	95	83.3	82.9	75	93	76.7	75.425	83.75	30.8	75	92.3	100	95	100	85.7	87.5	98.4	83.3	92.9	92.7	85.7	83.3	95.4	91
333	3_CXCL1,IL-12,S100A8	gBoost	76.9	100	70	83.3	82.9	75	90.7	83.3	80.125	85.4	70	75	76.9	100	80	94.4	85.7	87.5	99.2	83.3	85.5	91.3	76.9	83.3	93.4	89.6
357	6_CXCL1,CXCL2,IL-12,IL-10,MMP8,VEGF	gBoost	53.8	100	90	100	88.6	75	98.4	76.7	82.7	87.925	53.8	75	76.9	100	95	100	85.7	87.5	99.2	80	89.2	91.9	76.9	80	94.9	89.6
257	4_CXCL1,IL-10,VEGF,S100A8	gBoost	69.2	100	80	77.8	77.1	75	96.9	83.3	80.8	84.025	69.2	75	76.9	100	80	100	88.6	87.5	96.1	80	85.4	91.9	76.9	80	91.9	89.6
272	5_CXCL1,CXCL2,IL-12,MMP8,VEGF	gBoost	38.5	100	100	94.4	85.7	75	7.8	80	58	87.35	7.8	75	76.9	100	100	94.4	85.7	75	100	83.3	90.7	88.2	76.9	75	95.9	88.1
336	3_CXCL1,MMP8,VEGF	gBoost	30.8	100	90	83.3	91.4	75	0	86.7	53.05	86.25	0	75	76.9	100	90	94.4	91.4	75	98.4	83.3	89.2	88.2	76.9	75	94.9	88.1
282	4_CXCL1,IL-12,VEGF,S100A8	gBoost	76.9	100	50	77.8	88.6	75	95.3	80	77.7	83.2	50	75	76.9	100	85	94.4	88.6	75	100	73.3	87.6	85.7	76.9	73.3	94.9	83.6
310	1_CXCL1	gBoost	75.8	96.2	76.2	79.2	91.4	75	99.3	76.7	85.675	81.775	75.8	75	72.7	92.3	81	95.8	85.7	75	100	66.7	84.8	82.5	72.7	66.7	92	83
430	4_CXCL2,IL-12,VEGF,S100A8	Logi_Reg_l1	15.4	100	100	94.4	91.4	75	100	76.7	76.7	86.525	15.4	75	84.6	81.8	100	94.4	94.3	50	100	76.7	94.7	75.7	84.6	50	98	79.1
260	5_CXCL1,IL-12,IL-10,MMP8,S100A8	Logi_Reg_l1	76.9	100	80	100	82.9	100	98.4	73.3	84.55	93.325	76.9	73.3	84.6	100	80	100	77.1	100	98.4	90	85.1	97.5	77.1	90	91.9	95.5
254	6_CXCL1,CXCL2,IL-12,IL-10,MMP8,S100A8	Logi_Reg_l1	76.9	100	80	100	85.7	100	98.4	73.3	85.25	93.325	76.9	73.3	84.6	100	80	100	77.1	100	98.4	90	85.1	97.5	77.1	90	91.9	95.5
270	5_CXCL2,IL-12,IL-10,MMP8,VEGF	gBoost	38.5	100	95	94.4	77.1	100	98.4	73.3	77.25	91.925	38.5	73.3	76.9	100	90	100	77.1	87.5	95.3	90	84.9	94.4	76.9	87.5	90.4	94
356	4_CXCL1,IL-12,IL-10,VEGF	gBoost	53.8	100	90	88.9	91.4	75	100	73.3	83.8	84.3	53.8	73.3	76.9	100	80	94.4	85.7	100	96.9	86.7	84.9	95.3	76.9	86.7	91.9	92.5
364	3_CXCL2,IFN-g,TNF	gBoost	69.7	92.3	81	95.8	88.6	87.5	97.8	73.3	84.275	87.225	69.7	73.3	78.8	88.5	76.2	95.8	88.6	100	98.5	86.7	85.5	92.7	76.2	86.7	92	90.9
119	5_CXCL1,IL-12,IL-10,MMP8,S100A8	gBoost	69.2	100	80	83.3	74.3	75	98.4	73.3	80.475	82.9	69.2	73.3	84.6	100	90	100	85.7	100	98.4	83.3	89.7	95.8	84.6	83.3	94.4	92.5
277	2_CXCL2,IFN-g	gBoost	63.6	100	85.7	91.7	88.6	87.5	100	73.3	84.475	88.125	63.6	73.3	75.8	96.2	81	95.8	91.4	100	97	83.3	86.3	93.8	75.8	83.3	91.5	92
253	4_CXCL1,IL-12,MMP8,S100A8	gBoost	38.5	100	85	100	74.3	87.5	93	73.3	72.7	90.2	38.5	73.3	84.6	100	90	100	80	87.5	97.7	83.3	88.1	92.7	80	83.3	92.9	91
454	3_CXCL1,IL-12,VEGF	gBoost	46.2	100	90	83.3	91.4	75	100	73.3	81.9	82.9	46.2	73.3	76.9	100	75	100	88.6	87.5	100	83.3	85.1	92.7	75	83.3	93.9	91
78	6_CXCL5,CXCL2,IFN-g,TNF,IL-12,IL-10	gBoost	72.7	88.5	23.8	100	85.7	100	76.3	73.3	64.625	90.45	23.8	73.3	72.7	84.6	85.7	91.7	88.6	100	97.8	83.3	86.2	89.9	72.7	83.3	91.5	87.5
103	4_CXCL1,CXCL2,MMP8,S100A8	gBoost	23.1	100	85	94.4	0	100	98.4	73.3	51.625	91.925	0	73.3	76.9	90.9	90	94.4	88.6	100	98.4	80	88.5	91.3	76.9	80	94.4	88.1
28	3_CXCL5,CXCL2,CXCL1	Logi_Reg_l1	78.8	96.2	66.7	100	82.9	87.5	98.5	73.3	81.725	89.25	66.7	73.3	78.8	100	71.4	95.8	82.9	87.5	99.3	80	83.1	90.8	71.4	80	91.1	90.9
442	3_CXCL1,MMP8,S100A8	Logi_Reg_l1	30.8	100	90	100	88.6	87.5	98.4	73.3	76.95	90.2	30.8	73.3	84.6	100	90	100	88.6	87.5	98.4	76.7	90.4	91	84.6	76.7	94.9	88.1
225	4_CXCL1,CXCL2,MMP8,S100A8	Logi_Reg_l1	30.8	100	90	100	88.6	87.5	98.4	73.3	76.95	90.2	30.8	73.3	84.6	100	90	100	88.6	87.5	98.4	76.7	90.4	91	84.6	76.7	94.9	88.1
226	2_CXCL2,MMP8	Logi_Reg_l1	46.2	100	95	100	88.6	75	98.4	73.3	82.05	87.075	46.2	73.3	76.9	100	95	100	88.6	87.5	98.4	76.7	89.7	91	76.9	76.7	94.9	88.1
249	1_MMP8	Logi_Reg_l1	38.5	100	95	100	91.4	75	98.4	73.3	80.825	87.075	38.5	73.3	76.9	100	95	100	88.6	87.5	98.4	76.7	89.7	91	76.9	76.7	94.9	88.1
474	2_MMP8,S100A8	Logi_Reg_l1	38.5	100	95	100	91.4	75	98.4	73.3	80.825	87.075	38.5	73.3	76.9	100	95	100	88.6	87.5	98.4	76.7	89.7	91	76.9	76.7	94.9	88.1
159	6_CXCL5,CXCL2,CXCL1,IFN-g,TNF,IL-12	Logi_Reg_l1	78.8	88.5	47.6	95.8	91.4	87.5	98.5	73.3	79.075	86.275	47.6	73.3	78.8	100	71.4	100	91.4	87.5	98.5	76.7	85	91	71.4	76.7	92	90.9
305	2_CXCL5,CXCL2	Logi_Reg_l1	72.7	88.5	66.7	100	80	87.5	98.5	73.3	79.475	87.325	66.7	73.3	75.8	88.5	71.4	100	80	87.5	98.5	76.7	81.4	88.2	71.4	76.7	89.7	87.5
387	4_CXCL5,CXCL2,IFN-g,IL-12	Logi_Reg_l1	69.7	92.3	85.7	95.8	88.6	87.5	100	73.3	86	87.225	69.7	73.3	72.7	88.5	81	95.8	91.4	87.5	100	76.7	86.3	87.1	72.7	76.7	92.9	86.4
392	3_CXCL5,CXCL2,IL-12	Logi_Reg_l1	81.8	80.8	66.7	100	85.7	87.5	99.3	73.3	83.375	85.4	66.7	73.3	84.8	80.8	76.2	100	85.7	87.5	98.5	76.7	86.3	86.2	76.2	76.7	92.4	85.2
108	2_CXCL2,S100A8	Logi_Reg_l1	38.5	100	95	94.4	88.6	87.5	100	73.3	80.525	88.8	38.5	73.3	76.9	81.8	95	94.4	88.6	87.5	100	76.7	90.1	85.1	76.9	76.7	95.9	83.6
162	5_CXCL1,IL-12,IL-10,MMP8,VEGF	gBoost	23.1	100	95	100	88.6	75	98.4	73.3	76.275	87.075	23.1	73.3	76.9	100	90	100	88.6	75	98.4	90	88.5	91.2	76.9	75	94.4	92.5
147	4_CXCL2,IL-12,MMP8,VEGF	gBoost	46.2	100	95	94.4	91.4	75	98.4	73.3	82.75	85.675	46.2	73.3	76.9	100	95	94.4	85.7	75	100	90	89.4	89.9	76.9	75	95.4	91
373	6_CXCL1,CXCL2,IL-12,MMP8,VEGF,S100A8	gBoost	38.5	100	70	100	85.7	87.5	98.4	73.3	73.15	90.2	38.5	73.3	76.9	100	85	94.4	88.6	75	99.2	86.7	87.4	89	76.9	75	94.4	89.6
437	4_CXCL1,IL-12,MMP8,VEGF	gBoost	38.5	100	75	100	77.1	87.5	98.4	73.3	72.25	90.2	38.5	73.3	84.6	100	90	100	88.6	75	98.4	80	90.4	88.8	84.6	75	94.9	88.1
250	2_IL-12,MMP8	Logi_Reg_l1	46.2	100	95	100	94.3	75	98.4	73.3	83.475	87.075	46.2	73.3	92.3	100	95	100	91.4	75	98.4	76.7	94.3	87.9	91.4	75	96.4	86.6
217	3_CXCL2,IL-12,MMP8	Logi_Reg_l1	46.2	100	95	100	91.4	75	98.4	73.3	82.75	87.075	46.2	73.3	92.3	100	95	100	88.6	75	98.4	76.7	93.6	87.9	88.6	75	95.9	86.6
372	4_CXCL2,IL-12,MMP8,S100A8	Logi_Reg_l1	46.2	100	95	100	88.6	75	98.4	73.3	82.05	87.075	46.2	73.3	92.3	100	95	100	88.6	75	98.4	76.7	93.6	87.9	88.6	75	95.9	86.6
394	3_IL-12,MMP8,S100A8	Logi_Reg_l1	46.2	100	95	100	94.3	75	98.4	73.3	83.475	87.075	46.2	73.3	84.6	100	95	100	91.4	75	98.4	76.7	92.4	87.9	84.6	75	95.9	86.6
134	3_CXCL2,MMP8,S100A8	Logi_Reg_l1	38.5	100	95	100	88.6	87.5	98.4	73.3	80.125	90.2	38.5	73.3	84.6	100	95	100	88.6	75	98.4	76.7	91.7	87.9	84.6	75	95.4	86.6
1	5_CXCL2,IL-12,IL-10,MMP8,S100A8	gBoost	46.2	100	80	100	74.3	100	98.4	73.3	74.725	93.325	46.2	73.3	76.9	90.9	95	94.4	91.4	75	99.2	80	90.6	85.1	76.9	75	95.9	85.1
192	5_CXCL5,CXCL1,IFN-g,IL-12,IL-10	Logi_Reg_l1	63.6	100	47.6	95.8	91.4	87.5	100	73.3	75.65	89.15	47.6	73.3	84.8	100	90.5	95.8	91.4	87.5	100	73.3	91.7	89.2	84.8	73.3	95.5	88.6
196	4_CXCL5,CXCL1,IFN-g,IL-12	Logi_Reg_l1	69.7	100	90.5	95.8	91.4	87.5	100	73.3	87.9	89.15	69.7	73.3	78.8	100	90.5	95.8	91.4	87.5	100	73.3	90.2	89.2	78.8	73.3	94.6	88.6
433	5_CXCL5,CXCL2,CXCL1,IFN-g,IL-12	Logi_Reg_l1	66.7	100	90.5	95.8	91.4	87.5	100	73.3	87.15	89.15	66.7	73.3	78.8	100	90.5	95.8	91.4	87.5	100	73.3	90.2	89.2	78.8	73.3	94.6	88.6
375	4_CXCL1,IFN-g,IL-12,IL-10	Logi_Reg_l1	69.7	100	33.3	95.8	91.4	87.5	100	73.3	73.6	89.15	33.3	73.3	78.8	100	90.5	95.8	91.4	87.5	100	73.3	90.2	89.2	78.8	73.3	94.6	88.6
411	3_CXCL1,IFN-g,IL-12	Logi_Reg_l1	69.7	100	90.5	95.8	91.4	87.5	100	73.3	87.9	89.15	69.7	73.3	72.7	100	90.5	95.8	91.4	87.5	100	73.3	88.7	89.2	72.7	73.3	93.8	88.6
252	6_CXCL5,CXCL2,CXCL1,IFN-g,IL-12,IL-10	Logi_Reg_l1	63.6	100	66.7	95.8	91.4	87.5	100	73.3	80.425	89.15	63.6	73.3	72.7	100	90.5	95.8	91.4	87.5	100	73.3	88.7	89.2	72.7	73.3	93.8	88.6
237	4_CXCL2,CXCL1,IFN-g,IL-12	Logi_Reg_l1	69.7	100	90.5	95.8	91.4	87.5	100	73.3	87.9	89.15	69.7	73.3	72.7	100	85.7	95.8	91.4	87.5	100	73.3	87.5	89.2	72.7	73.3	93.3	88.6
110	2_CXCL5,CXCL1	Logi_Reg_l1	75.8	96.2	66.7	100	82.9	87.5	99.3	73.3	81.175	89.25	66.7	73.3	84.8	100	76.2	95.8	82.9	87.5	100	73.3	86	89.2	76.2	73.3	92.9	88.6
74	5_CXCL2,CXCL1,IFN-g,IL-12,IL-10	Logi_Reg_l1	63.6	100	66.7	95.8	91.4	87.5	100	73.3	80.425	89.15	63.6	73.3	84.8	96.2	90.5	95.8	91.4	87.5	100	73.3	91.7	88.2	84.8	73.3	95.5	87.5
99	2_CXCL2,CXCL1	Logi_Reg_l1	81.8	96.2	66.7	100	82.9	87.5	100	73.3	82.85	89.25	66.7	73.3	84.8	96.2	76.2	95.8	85.7	87.5	100	73.3	86.7	88.2	76.2	73.3	93.3	87.5
95	1_CXCL1	Logi_Reg_l1	75.8	96.2	66.7	100	82.9	87.5	100	73.3	81.35	89.25	66.7	73.3	78.8	96.2	71.4	95.8	82.9	87.5	100	73.3	83.3	88.2	71.4	73.3	91.5	87.5
54	4_CXCL1,IFN-g,TNF,IL-12	Logi_Reg_l1	75.8	96.2	52.4	100	91.4	87.5	99.3	73.3	79.725	89.25	52.4	73.3	87.9	84.6	76.2	100	91.4	87.5	99.3	73.3	88.7	86.4	76.2	73.3	94.2	85.2
121	5_CXCL2,CXCL1,IFN-g,TNF,IL-12	Logi_Reg_l1	78.8	92.3	52.4	100	91.4	87.5	99.3	73.3	80.475	88.275	52.4	73.3	87.9	84.6	76.2	100	91.4	87.5	99.3	73.3	88.7	86.4	76.2	73.3	94.2	85.2
84	3_CXCL1,CXCL2,MMP8	gBoost	38.5	100	90	94.4	88.6	87.5	100	73.3	79.275	88.8	38.5	73.3	92.3	100	95	94.4	88.6	75	99.2	73.3	93.8	85.7	88.6	73.3	96.4	83.6
8	4_CXCL1,CXCL2,IL-12,MMP8	gBoost	53.8	100	80	94.4	88.6	75	98.4	73.3	80.2	85.675	53.8	73.3	76.9	90.9	95	94.4	88.6	75	100	73.3	90.1	83.4	76.9	73.3	95.9	82.1
63	3_CXCL1,TNF,IL-12	gBoost	81.8	96.2	66.7	100	85.7	87.5	97.8	73.3	83	89.25	66.7	73.3	93.9	88.5	76.2	100	85.7	87.5	100	70	89	86.5	76.2	70	94.6	85.2
420	4_CXCL1,CXCL2,MMP8,VEGF	gBoost	23.1	100	85	94.4	0	100	98.4	73.3	51.625	91.925	0	73.3	92.3	81.8	100	88.9	91.4	75	100	70	95.9	78.9	91.4	70	98	77.6
473	3_CXCL2,CXCL1,TNF	gBoost	81.8	73.1	71.4	95.8	91.4	87.5	97.8	80	85.6	84.1	71.4	73.1	78.8	88.5	76.2	95.8	88.6	100	99.3	86.7	85.7	92.7	76.2	86.7	92.4	90.9
468	4_CXCL1,CXCL2,IL-10,VEGF	gBoost	53.8	72.7	80	83.3	88.6	75	100	80	80.6	77.75	53.8	72.7	76.9	72.7	95	94.4	85.7	87.5	99.2	86.7	89.2	85.3	76.9	72.7	94.9	86.6
135	5_CXCL1,IL-10,MMP8,VEGF,S100A8	gBoost	53.8	100	80	72.2	91.4	87.5	98.4	76.7	80.9	84.1	53.8	72.2	84.6	100	85	100	82.9	100	91.5	86.7	86	96.7	82.9	86.7	88.8	94
66	5_CXCL2,IL-12,IL-10,VEGF,S100A8	gBoost	30.8	100	90	72.2	17.1	100	99.2	83.3	59.275	88.875	17.1	72.2	76.9	100	90	94.4	85.7	100	99.2	83.3	88	94.4	76.9	83.3	94.4	91
202	3_CXCL1,IL-10,S100A8	gBoost	84.6	90.9	60	72.2	68.6	100	95.3	80	77.125	85.775	60	72.2	84.6	90.9	80	100	82.9	87.5	96.9	83.3	86.1	90.4	80	83.3	91.9	89.6
321	5_CXCL2,IL-10,MMP8,VEGF,S100A8	gBoost	38.5	100	85	72.2	94.3	75	99.2	76.7	79.25	80.975	38.5	72.2	76.9	100	90	94.4	85.7	75	96.9	86.7	87.4	89	76.9	75	92.9	89.6
346	5_CXCL1,CXCL2,IL-10,MMP8,VEGF	gBoost	46.2	100	100	94.4	88.6	75	98.4	70	83.3	84.85	46.2	70	76.9	100	85	94.4	82.9	87.5	96.9	93.3	85.4	93.8	76.9	87.5	91.9	94
427	4_CXCL1,IL-12,IL-10,MMP8	Logi_Reg_l1	76.9	100	75	100	82.9	100	98.4	70	83.3	92.5	75	70	84.6	100	80	100	82.9	100	98.4	86.7	86.5	96.7	80	86.7	92.9	94
381	6_CXCL2,CXCL1,IFN-g,TNF,IL-12,IL-10	gBoost	48.5	76.9	28.6	100	0	100	100	70	44.275	86.725	0	70	72.7	88.5	76.2	95.8	88.6	87.5	94.8	86.7	83.1	89.6	72.7	86.7	88.8	89.8
16	5_CXCL1,CXCL2,IL-12,IL-10,MMP8	Logi_Reg_l1	76.9	100	75	88.9	85.7	100	98.4	70	84	89.725	75	70	76.9	100	75	100	85.7	100	98.4	83.3	84	95.8	75	83.3	92.4	92.5
444	5_CXCL2,CXCL1,IFN-g,IL-12,IL-10	gBoost	54.5	100	81	95.8	77.1	87.5	100	70	78.15	88.325	54.5	70	78.8	100	85.7	95.8	88.6	87.5	97.8	83.3	87.7	91.7	78.8	83.3	92.4	92
222	5_CXCL1,CXCL2,IL-12,IL-10,S100A8	Logi_Reg_l1	61.5	100	75	94.4	88.6	87.5	100	70	81.275	87.975	61.5	70	76.9	90.9	75	94.4	88.6	87.5	100	80	85.1	88.2	75	80	93.9	86.6
314	2_CXCL1,IL-12	gBoost	78.8	100	66.7	100	77.1	87.5	80.7	70	75.825	89.375	66.7	70	72.7	100	71.4	95.8	74.3	87.5	99.3	76.7	79.4	90	71.4	76.7	88.8	89.8
181	6_CXCL5,CXCL1,IFN-g,TNF,IL-12,IL-10	Logi_Reg_l1	84.8	84.6	33.3	95.8	91.4	87.5	99.3	70	77.2	84.475	33.3	70	84.8	92.3	71.4	95.8	91.4	87.5	98.5	76.7	86.6	88.1	71.4	76.7	92.9	87.5
467	3_CXCL2,IL-12,S100A8	Logi_Reg_l1	38.5	100	95	94.4	88.6	87.5	100	70	80.525	87.975	38.5	70	76.9	81.8	95	94.4	85.7	87.5	100	76.7	89.4	85.1	76.9	76.7	95.4	83.6
115	2_CXCL1,S100A8	gBoost	76.9	100	70	100	94.3	75	94.6	70	83.95	86.25	70	70	76.9	100	70	94.4	88.6	75	99.2	83.3	83.7	88.2	70	75	92.9	88.1
452	3_CXCL1,IL-12,MMP8	Logi_Reg_l1	53.8	100	85	100	88.6	87.5	98.4	70	81.45	89.375	53.8	70	76.9	100	95	100	88.6	75	98.4	76.7	89.7	87.9	76.9	75	94.9	86.6
393	4_CXCL1,CXCL2,IL-12,MMP8	Logi_Reg_l1	53.8	100	70	100	88.6	87.5	98.4	70	77.7	89.375	53.8	70	76.9	100	95	100	88.6	75	98.4	76.7	89.7	87.9	76.9	75	94.9	86.6
13	4_CXCL1,IL-12,MMP8,S100A8	Logi_Reg_l1	30.8	100	90	100	88.6	87.5	98.4	70	76.95	89.375	30.8	70	76.9	100	90	100	88.6	75	98.4	76.7	88.5	87.9	76.9	75	94.4	86.6
46	5_CXCL1,CXCL2,IL-12,MMP8,S100A8	Logi_Reg_l1	30.8	100	90	100	88.6	87.5	98.4	70	76.95	89.375	30.8	70	76.9	100	90	100	88.6	75	98.4	76.7	88.5	87.9	76.9	75	94.4	86.6
36	3_CXCL2,IL-12,MMP8	gBoost	61.5	100	95	94.4	91.4	87.5	99.2	70	86.775	87.975	61.5	70	76.9	100	100	94.4	88.6	75	99.2	76.7	91.2	86.5	76.9	75	95.9	85.1
339	4_CXCL1,IL-12,IL-10,S100A8	Logi_Reg_l1	61.5	100	75	94.4	88.6	87.5	100	70	81.275	87.975	61.5	70	76.9	100	70	94.4	88.6	87.5	100	73.3	83.9	88.8	70	73.3	93.4	85.1
100	2_CXCL1,MMP8	gBoost	53.8	100	65	100	82.9	75	100	70	75.425	86.25	53.8	70	84.6	100	100	100	91.4	75	99.2	73.3	93.8	87.1	84.6	73.3	97	85.1
21	3_CXCL2,IFN-g,IL-12	Logi_Reg_l1	51.5	96.2	100	95.8	91.4	87.5	100	70	85.725	87.375	51.5	70	72.7	88.5	100	95.8	91.4	87.5	100	73.3	91	86.3	72.7	73.3	94.6	85.2
371	4_CXCL5,CXCL1,IFN-g,IL-12	gBoost	66.7	92.3	76.2	95.8	77.1	75	99.3	70	79.825	83.275	66.7	70	75.8	100	76.2	95.8	71.4	75	93.3	73.3	79.2	86	71.4	73.3	85.7	87.5
75	4_CXCL2,IL-12,IL-10,MMP8	gBoost	46.2	100	85	94.4	85.7	100	98.4	70	78.825	91.1	46.2	70	84.6	100	100	94.4	88.6	75	99.2	73.3	93.1	85.7	84.6	73.3	96.4	83.6
2	5_CXCL1,IFN-g,TNF,IL-12,IL-10	Logi_Reg_l1	84.8	88.5	28.6	95.8	91.4	87.5	99.3	70	76.025	85.45	28.6	70	87.9	84.6	81	95.8	91.4	87.5	99.3	73.3	89.9	85.3	81	73.3	94.6	84.1
7	7_CXCL5,CXCL2,CXCL1,IFN-g,TNF,IL-12,IL-10	Logi_Reg_l1	78.8	88.5	33.3	91.7	91.4	87.5	99.3	70	75.7	84.425	33.3	70	84.8	84.6	76.2	95.8	91.4	87.5	98.5	73.3	87.7	85.3	76.2	73.3	93.3	84.1
347	6_CXCL2,CXCL1,IFN-g,TNF,IL-12,IL-10	Logi_Reg_l1	84.8	88.5	28.6	91.7	91.4	87.5	99.3	70	76.025	84.425	28.6	70	87.9	84.6	71.4	95.8	91.4	87.5	99.3	73.3	87.5	85.3	71.4	73.3	93.8	84.1
124	3_CXCL1,IFN-g,IL-12	gBoost	63.6	92.3	76.2	91.7	82.9	87.5	100	70	80.675	85.375	63.6	70	75.8	96.2	71.4	100	85.7	87.5	100	70	83.2	88.4	71.4	70	91.5	87.5
263	3_CXCL1,TNF,IL-12	Logi_Reg_l1	87.9	92.3	38.1	100	88.6	87.5	98.5	70	78.275	87.45	38.1	70	87.9	92.3	71.4	100	88.6	87.5	98.5	70	86.6	87.5	71.4	70	92.9	86.4
284	4_CXCL2,CXCL1,TNF,IL-12	Logi_Reg_l1	87.9	92.3	38.1	95.8	88.6	87.5	98.5	70	78.275	86.4	38.1	70	87.9	92.3	71.4	100	88.6	87.5	98.5	70	86.6	87.5	71.4	70	92.9	86.4
326	4_CXCL1,TNF,IL-12,IL-10	Logi_Reg_l1	87.9	92.3	38.1	100	88.6	87.5	98.5	70	78.275	87.45	38.1	70	87.9	92.3	71.4	95.8	88.6	87.5	98.5	70	86.6	86.4	71.4	70	92.9	85.2
331	5_CXCL5,CXCL2,CXCL1,TNF,IL-12	Logi_Reg_l1	87.9	92.3	38.1	95.8	88.6	87.5	98.5	70	78.275	86.4	38.1	70	87.9	92.3	71.4	100	88.6	75	98.5	70	86.6	84.3	71.4	70	92.9	85.2
355	2_CXCL2,IL-10	Logi_Reg_l1	24.2	96.2	100	91.7	94.3	87.5	100	70	79.625	86.35	24.2	70	72.7	80.8	100	95.8	94.3	87.5	100	70	91.8	83.5	72.7	70	95.1	81.8
350	4_CXCL5,CXCL1,TNF,IL-12	Logi_Reg_l1	87.9	92.3	42.9	100	91.4	75	98.5	70	80.175	84.325	42.9	70	87.9	92.3	81	95.8	88.6	75	98.5	70	89	83.3	81	70	93.8	84.1
361	3_CXCL2,IL-12,IL-10	Logi_Reg_l1	15.2	96.2	100	91.7	91.4	87.5	100	70	76.65	86.35	15.2	70	72.7	84.6	100	95.8	94.3	75	100	70	91.8	81.4	72.7	70	95.1	81.8
297	4_CXCL2,IFN-g,IL-12,IL-10	Logi_Reg_l1	51.5	92.3	90.5	95.8	91.4	87.5	100	70	83.35	86.4	51.5	70	72.7	88.5	100	95.8	91.4	62.5	100	73.3	91	80	72.7	62.5	94.6	83
291	4_CXCL5,CXCL1,TNF,IL-10	gBoost	90.9	69.2	57.1	95.8	85.7	87.5	88.9	70	80.65	80.625	57.1	69.2	78.8	100	71.4	100	71.4	87.5	93.3	83.3	78.7	92.7	71.4	83.3	85.7	93.2
352	5_CXCL2,CXCL1,IFN-g,TNF,IL-10	gBoost	75.8	92.3	61.9	95.8	82.9	87.5	100	66.7	80.15	85.575	61.9	66.7	78.8	100	76.2	100	85.7	100	97	90	84.4	97.5	76.2	90	90.6	96.6
195	5_CXCL1,CXCL2,IL-12,IL-10,S100A8	gBoost	38.5	100	85	66.7	85.7	100	6.2	83.3	53.85	87.5	6.2	66.7	84.6	100	90	94.4	88.6	100	99.2	86.7	90.6	95.3	84.6	86.7	95.4	92.5
275	2_CXCL2,IL-12	gBoost	39.4	100	85.7	87.5	91.4	87.5	99.3	66.7	78.95	85.425	39.4	66.7	72.7	88.5	85.7	95.8	88.6	100	98.5	83.3	86.4	91.9	72.7	83.3	92	89.8
303	6_CXCL1,CXCL2,IL-12,IL-10,VEGF,S100A8	gBoost	61.5	100	80	66.7	54.3	87.5	100	83.3	73.95	84.375	54.3	66.7	76.9	100	95	94.4	88.6	87.5	99.2	83.3	89.9	91.3	76.9	83.3	95.4	89.6
332	6_CXCL5,CXCL1,IFN-g,TNF,IL-12,IL-10	gBoost	81.8	88.5	23.8	100	88.6	87.5	93.3	66.7	71.875	85.675	23.8	66.7	78.8	100	71.4	100	82.9	87.5	97	80	82.5	91.9	71.4	80	89.7	92
299	3_CXCL5,CXCL1,IL-12	gBoost	78.8	100	71.4	95.8	71.4	87.5	94.1	66.7	78.925	87.5	71.4	66.7	75.8	100	81	95.8	80	87.5	98.5	76.7	83.8	90	75.8	76.7	90.6	89.8
408	4_CXCL5,CXCL2,CXCL1,IL-10	Logi_Reg_l1	72.7	96.2	90.5	95.8	82.9	87.5	100	66.7	86.525	86.55	72.7	66.7	84.8	96.2	71.4	95.8	82.9	87.5	99.3	76.7	84.6	89	71.4	76.7	92	88.6
316	2_CXCL1,IL-10	Logi_Reg_l1	75.8	96.2	61.9	95.8	82.9	87.5	100	66.7	80.15	86.55	61.9	66.7	81.8	96.2	71.4	95.8	82.9	87.5	100	73.3	84	88.2	71.4	73.3	92	87.5
341	2_MMP8,S100A8	gBoost	46.2	100	80	66.7	85.7	87.5	96.1	76.7	77	82.725	46.2	66.7	76.9	100	85	94.4	88.6	75	98.4	73.3	87.2	85.7	76.9	73.3	93.9	83.6
417	4_CXCL5,CXCL2,IL-12,IL-10	Logi_Reg_l1	78.8	80.8	66.7	100	85.7	87.5	99.3	66.7	82.625	83.75	66.7	66.7	72.7	80.8	76.2	100	82.9	87.5	98.5	73.3	82.6	85.4	72.7	73.3	90.2	84.1
56	5_CXCL5,CXCL2,CXCL1,IFN-g,TNF	Logi_Reg_l1	84.8	92.3	38.1	100	88.6	87.5	98.5	66.7	77.5	86.625	38.1	66.7	87.9	92.3	76.2	95.8	88.6	87.5	98.5	70	87.8	86.4	76.2	70	93.3	85.2
86	4_CXCL5,CXCL2,CXCL1,TNF	Logi_Reg_l1	87.9	88.5	38.1	95.8	88.6	87.5	98.5	66.7	78.275	84.625	38.1	66.7	87.9	92.3	71.4	95.8	88.6	87.5	98.5	70	86.6	86.4	71.4	70	92.9	85.2
402	6_CXCL5,CXCL2,CXCL1,IFN-g,TNF,IL-10	Logi_Reg_l1	84.8	88.5	38.1	91.7	88.6	87.5	98.5	66.7	77.5	83.6	38.1	66.7	87.9	92.3	71.4	95.8	88.6	87.5	98.5	70	86.6	86.4	71.4	70	92.9	85.2
400	5_CXCL2,CXCL1,TNF,IL-12,IL-10	Logi_Reg_l1	87.9	92.3	28.6	95.8	88.6	87.5	98.5	66.7	75.9	85.575	28.6	66.7	87.9	88.5	71.4	95.8	88.6	87.5	98.5	70	86.6	85.4	71.4	70	92.9	84.1
160	3_CXCL5,CXCL1,IFN-g	Logi_Reg_l1	63.6	100	81	95.8	85.7	87.5	100	66.7	82.575	87.5	63.6	66.7	72.7	100	76.2	95.8	85.7	75	100	70	83.7	85.2	72.7	70	91.5	86.4
221	4_CXCL2,IFN-g,TNF,IL-12	Logi_Reg_l1	78.8	84.6	28.6	100	94.3	87.5	97.8	66.7	74.875	84.7	28.6	66.7	84.8	80.8	71.4	100	94.3	87.5	97.8	70	87.1	84.6	71.4	70	92.9	83
182	5_CXCL5,CXCL2,IFN-g,TNF,IL-12	Logi_Reg_l1	90.9	80.8	28.6	100	94.3	87.5	97.8	66.7	77.9	83.75	28.6	66.7	81.8	80.8	71.4	100	94.3	87.5	97.8	70	86.3	84.6	71.4	70	92.4	83
369	5_CXCL2,IFN-g,TNF,IL-12,IL-10	Logi_Reg_l1	78.8	80.8	19	100	94.3	87.5	97.8	66.7	72.475	83.75	19	66.7	84.8	80.8	71.4	95.8	94.3	87.5	97.8	70	87.1	83.5	71.4	70	92.9	81.8
68	5_CXCL5,CXCL1,TNF,IL-12,IL-10	Logi_Reg_l1	87.9	92.3	38.1	95.8	88.6	87.5	98.5	66.7	78.275	85.575	38.1	66.7	87.9	92.3	81	95.8	88.6	75	98.5	70	89	83.3	81	70	93.8	84.1
106	2_CXCL1,S100A8	Logi_Reg_l1	53.8	100	75	94.4	85.7	87.5	100	66.7	78.625	87.15	53.8	66.7	76.9	90.9	75	94.4	82.9	87.5	100	66.7	83.7	84.9	75	66.7	92.9	80.6
163	5_CXCL2,CXCL1,IFN-g,TNF,IL-10	Logi_Reg_l1	84.8	88.5	47.6	95.8	88.6	87.5	99.3	66.7	80.075	84.625	47.6	66.7	84.8	88.5	81	95.8	88.6	75	99.3	66.7	88.4	81.5	81	66.7	93.8	81.8
145	3_CXCL1,IFN-g,TNF	Logi_Reg_l1	84.8	88.5	57.1	100	88.6	87.5	99.3	66.7	82.45	85.675	57.1	66.7	87.9	88.5	81	100	88.6	75	99.3	63.3	89.2	81.7	81	63.3	94.2	81.8
457	4_CXCL2,CXCL1,IFN-g,TNF	Logi_Reg_l1	84.8	88.5	57.1	100	88.6	87.5	99.3	66.7	82.45	85.675	57.1	66.7	87.9	88.5	81	100	88.6	75	99.3	63.3	89.2	81.7	81	63.3	94.2	81.8
401	4_CXCL1,IFN-g,TNF,IL-10	Logi_Reg_l1	84.8	88.5	28.6	95.8	88.6	87.5	99.3	66.7	75.325	84.625	28.6	66.7	87.9	88.5	81	95.8	88.6	75	99.3	63.3	89.2	80.7	81	63.3	94.2	80.7
218	4_CXCL5,IFN-g,TNF,IL-12	Logi_Reg_l1	84.8	80.8	28.6	100	94.3	75	97.8	66.7	76.375	80.625	28.6	66.7	90.9	80.8	76.2	100	94.3	75	97.8	63.3	89.8	79.8	76.2	63.3	94.2	79.5
317	6_CXCL5,CXCL2,IFN-g,TNF,IL-12,IL-10	Logi_Reg_l1	84.8	80.8	33.3	100	94.3	75	97.8	66.7	77.55	80.625	33.3	66.7	93.9	80.8	81	95.8	94.3	75	98.5	63.3	91.9	78.7	81	63.3	95.5	78.4
396	5_CXCL5,IFN-g,TNF,IL-12,IL-10	Logi_Reg_l1	90.9	80.8	33.3	100	94.3	75	97.8	66.7	79.075	80.625	33.3	66.7	90.9	80.8	71.4	95.8	94.3	75	97.8	63.3	88.6	78.7	71.4	63.3	93.8	78.4
183	2_CXCL2,IFN-g	Logi_Reg_l1	60.6	96.2	95.2	95.8	91.4	87.5	100	66.7	86.8	86.55	60.6	66.7	72.7	88.5	95.2	95.8	91.4	62.5	100	73.3	89.8	80	72.7	62.5	94.2	83
34	2_CXCL5,IL-12	gBoost	97	73.1	57.1	95.8	62.9	87.5	92.6	66.7	77.4	80.775	57.1	66.7	93.9	69.2	81	91.7	88.6	37.5	97.8	53.3	90.3	62.9	81	37.5	94.2	67
93	5_CXCL5,IFN-g,TNF,IL-12,IL-10	gBoost	97	65.4	4.8	100	77.1	87.5	90.4	73.3	67.325	81.55	4.8	65.4	97	69.2	85.7	91.7	100	50	99.3	53.3	95.5	66.1	85.7	50	97.8	68.2
113	4_CXCL1,IL-12,IL-10,MMP8	gBoost	69.2	100	95	94.4	74.3	87.5	98.4	63.3	84.225	86.3	69.2	63.3	76.9	100	80	100	82.9	87.5	98.4	86.7	84.6	93.5	76.9	86.7	92.4	92.5
98	3_CXCL5,CXCL1,IL-10	gBoost	87.9	88.5	71.4	95.8	62.9	87.5	80	63.3	75.55	83.775	62.9	63.3	72.7	92.3	71.4	91.7	77.1	87.5	98.5	76.7	80	87	71.4	76.7	88.8	86.4
109	3_CXCL1,IL-12,MMP8	gBoost	38.5	100	95	100	88.6	87.5	98.4	63.3	80.125	87.7	38.5	63.3	84.6	100	90	100	80	75	96.9	86.7	87.9	90.4	80	75	92.4	91
73	3_CXCL5,CXCL1,IL-10	Logi_Reg_l1	75.8	96.2	90.5	95.8	82.9	87.5	100	63.3	87.3	85.7	75.8	63.3	84.8	96.2	76.2	95.8	82.9	87.5	100	73.3	86	88.2	76.2	73.3	92.9	87.5
96	5_CXCL5,CXCL1,IFN-g,TNF,IL-10	Logi_Reg_l1	81.8	92.3	42.9	95.8	88.6	87.5	98.5	63.3	77.95	84.725	42.9	63.3	87.9	92.3	76.2	95.8	88.6	87.5	98.5	70	87.8	86.4	76.2	70	93.3	85.2
64	4_CXCL5,CXCL1,IFN-g,TNF	Logi_Reg_l1	84.8	92.3	38.1	100	88.6	87.5	98.5	63.3	77.5	85.775	38.1	63.3	87.9	92.3	76.2	95.8	88.6	87.5	98.5	70	87.8	86.4	76.2	70	93.3	85.2
120	6_CXCL5,CXCL2,CXCL1,TNF,IL-12,IL-10	Logi_Reg_l1	87.9	92.3	33.3	91.7	88.6	87.5	98.5	63.3	77.075	83.7	33.3	63.3	87.9	92.3	71.4	95.8	88.6	87.5	98.5	70	86.6	86.4	71.4	70	92.9	85.2
122	5_CXCL5,CXCL2,CXCL1,TNF,IL-10	Logi_Reg_l1	87.9	84.6	38.1	91.7	88.6	87.5	98.5	63.3	78.275	81.775	38.1	63.3	87.9	92.3	71.4	95.8	88.6	87.5	97.8	70	86.4	86.4	71.4	70	92.4	85.2
77	4_CXCL1,IFN-g,TNF,IL-12	gBoost	84.8	84.6	66.7	100	85.7	87.5	97	63.3	83.55	83.85	66.7	63.3	81.8	88.5	71.4	100	91.4	87.5	95.6	66.7	85.1	85.7	71.4	66.7	90.6	84.1
102	3_CXCL1,CXCL2,S100A8	Logi_Reg_l1	53.8	100	80	94.4	88.6	87.5	100	63.3	80.6	86.3	53.8	63.3	84.6	90.9	85	94.4	88.6	87.5	100	66.7	89.5	84.9	84.6	66.7	95.4	80.6
48	2_CXCL1,TNF	Logi_Reg_l1	87.9	92.3	52.4	100	88.6	87.5	98.5	63.3	81.85	85.775	52.4	63.3	87.9	92.3	71.4	100	88.6	87.5	98.5	63.3	86.6	85.8	71.4	63.3	92.9	84.1
31	3_CXCL2,CXCL1,TNF	Logi_Reg_l1	87.9	88.5	52.4	100	88.6	87.5	98.5	63.3	81.85	84.825	52.4	63.3	87.9	88.5	71.4	100	88.6	87.5	98.5	63.3	86.6	84.8	71.4	63.3	92.9	83
201	3_IFN-g,TNF,IL-12	Logi_Reg_l1	81.8	73.1	23.8	100	97.1	75	97.8	63.3	75.125	77.85	23.8	63.3	84.8	76.9	71.4	100	97.1	75	97.8	60	87.8	78	71.4	60	93.3	77.3
223	4_IFN-g,TNF,IL-12,IL-10	Logi_Reg_l1	84.8	73.1	14.3	100	97.1	87.5	97.8	63.3	73.5	80.975	14.3	63.3	84.8	76.9	71.4	100	97.1	75	97.8	60	87.8	78	71.4	60	93.3	77.3
395	4_CXCL2,IL-12,MMP8,S100A8	gBoost	53.8	100	70	94.4	85.7	62.5	98.4	73.3	76.975	82.55	53.8	62.5	76.9	100	85	94.4	88.6	100	96.1	90	86.7	96.1	76.9	90	92.4	94
19	3_CXCL1,CXCL2,VEGF	gBoost	53.8	100	100	94.4	94.3	62.5	100	80	87.025	84.225	53.8	62.5	84.6	100	100	94.4	94.3	87.5	99.2	86.7	94.5	92.2	84.6	86.7	97.5	91
384	4_IL-12,MMP8,VEGF,S100A8	gBoost	23.1	100	95	100	74.3	62.5	98.4	73.3	72.7	83.95	23.1	62.5	76.9	100	80	100	85.7	100	98.4	83.3	85.3	95.8	76.9	83.3	92.9	92.5
434	5_CXCL1,IL-12,MMP8,VEGF,S100A8	gBoost	38.5	100	60	94.4	91.4	62.5	95.3	70	71.3	81.725	38.5	62.5	76.9	100	85	100	88.6	87.5	100	83.3	87.6	92.7	76.9	83.3	94.9	91
429	3_CXCL1,MMP8,S100A8	gBoost	53.8	100	75	100	85.7	62.5	95.3	76.7	77.45	84.8	53.8	62.5	84.6	100	90	94.4	85.7	87.5	98.4	76.7	89.7	89.7	84.6	76.7	94.4	86.6
382	5_CXCL5,CXCL2,IFN-g,IL-12,IL-10	Logi_Reg_l1	69.7	88.5	85.7	95.8	88.6	62.5	98.5	80	85.625	81.7	69.7	62.5	72.7	88.5	76.2	95.8	88.6	87.5	100	76.7	84.4	87.1	72.7	76.7	92	86.4
220	4_CXCL1,MMP8,VEGF,S100A8	gBoost	23.1	100	80	100	91.4	62.5	98.4	73.3	73.225	83.95	23.1	62.5	84.6	100	95	100	85.7	75	99.2	83.3	91.1	89.6	84.6	75	95.4	89.6
281	2_IL-12,MMP8	gBoost	38.5	100	90	100	80	62.5	98.4	73.3	76.725	83.95	38.5	62.5	76.9	100	90	100	85.7	75	98.4	83.3	87.8	89.6	76.9	75	93.9	89.6
309	4_CXCL1,IL-12,VEGF,S100A8	Logi_Reg_l1	15.4	100	95	94.4	91.4	62.5	100	83.3	75.45	85.05	15.4	62.5	76.9	100	100	94.4	88.6	75	100	76.7	91.4	86.5	76.9	75	96.4	85.1
469	3_CXCL1,IL-10,VEGF	gBoost	46.2	100	85	83.3	85.7	62.5	100	73.3	79.225	79.775	46.2	62.5	76.9	90.9	80	88.9	85.7	75	96.9	86.7	84.9	85.4	76.9	75	91.9	86.6
116	3_CXCL1,IFN-g,IL-10	gBoost	78.8	88.5	81	70.8	82.9	62.5	93.3	80	84	75.45	78.8	62.5	81.8	92.3	71.4	95.8	82.9	87.5	99.3	73.3	83.8	87.2	71.4	73.3	91.5	86.4
391	3_CXCL5,CXCL1,IFN-g	gBoost	75.8	96.2	81	95.8	77.1	62.5	99.3	63.3	83.3	79.45	75.8	62.5	72.7	96.2	76.2	95.8	77.1	87.5	97.8	70	81	87.4	72.7	70	88.8	86.4
72	4_CXCL5,IFN-g,IL-12,IL-10	Logi_Reg_l1	69.7	88.5	66.7	95.8	88.6	62.5	95.6	76.7	80.15	80.875	66.7	62.5	72.7	88.5	71.4	95.8	88.6	62.5	99.3	73.3	83	80	71.4	62.5	91.1	83
118	3_CXCL1,VEGF,S100A8	Logi_Reg_l1	38.5	100	95	94.4	91.4	62.5	100	63.3	81.225	80.05	38.5	62.5	76.9	90.9	100	94.4	88.6	62.5	100	70	91.4	79.5	76.9	62.5	96.4	79.1
419	3_CXCL5,IFN-g,IL-12	Logi_Reg_l1	69.7	88.5	71.4	95.8	88.6	62.5	95.6	76.7	81.325	80.875	69.7	62.5	75.8	88.5	71.4	95.8	88.6	62.5	99.3	70	83.8	79.2	71.4	62.5	91.5	81.8
126	3_CXCL1,IL-10,VEGF	Logi_Reg_l1	15.4	100	100	94.4	91.4	62.5	100	63.3	76.7	80.05	15.4	62.5	84.6	90.9	100	94.4	88.6	62.5	100	66.7	93.3	78.6	84.6	62.5	97	77.6
125	3_IFN-g,TNF,IL-12	gBoost	97	73.1	4.8	100	94.3	62.5	96.3	73.3	73.1	77.225	4.8	62.5	97	69.2	85.7	95.8	97.1	75	98.5	60	94.6	75	85.7	60	96.9	73.9
33	2_CXCL5,IL-12	Logi_Reg_l1	87.9	76.9	52.4	95.8	82.9	62.5	97	66.7	80.05	75.475	52.4	62.5	84.8	80.8	76.2	95.8	85.7	62.5	97	60	85.9	74.8	76.2	60	91.5	76.1
342	3_CXCL5,IL-12,IL-10	Logi_Reg_l1	78.8	80.8	61.9	95.8	82.9	62.5	97	63.3	80.15	75.6	61.9	62.5	81.8	80.8	76.2	95.8	85.7	62.5	97.8	60	85.4	74.8	76.2	60	91.5	76.1
465	4_CXCL1,CXCL2,IL-12,VEGF	Logi_Reg_l1	0	100	100	94.4	88.6	62.5	100	83.3	72.15	85.05	0	62.5	84.6	100	100	94.4	88.6	50	100	80	93.3	81.1	84.6	50	97	83.6
262	4_CXCL1,IL-12,IL-10,VEGF	Logi_Reg_l1	7.7	100	100	94.4	91.4	62.5	100	83.3	74.775	85.05	7.7	62.5	76.9	100	100	94.4	88.6	50	100	80	91.4	81.1	76.9	50	96.4	83.6
286	3_CXCL1,IL-12,VEGF	Logi_Reg_l1	0	100	100	94.4	91.4	62.5	100	83.3	72.85	85.05	0	62.5	76.9	100	100	94.4	88.6	50	100	80	91.4	81.1	76.9	50	96.4	83.6
175	2_TNF,IL-12	gBoost	97	61.5	9.5	100	91.4	75	94.8	73.3	73.175	77.45	9.5	61.5	97	65.4	71.4	100	91.4	75	97	70	89.2	77.6	71.4	65.4	93.8	77.3
148	3_MMP8,VEGF,S100A8	gBoost	38.5	100	75	61.1	91.4	62.5	98.4	73.3	75.825	74.225	38.5	61.1	76.9	100	90	94.4	85.7	87.5	98.4	83.3	87.8	91.3	76.9	83.3	93.9	89.6
274	5_IL-12,IL-10,MMP8,VEGF,S100A8	gBoost	61.5	100	90	61.1	74.3	100	77.5	80	75.825	85.275	61.5	61.1	76.9	90.9	90	100	85.7	75	98.4	76.7	87.8	85.6	76.9	75	93.9	85.1
259	3_CXCL1,VEGF,S100A8	gBoost	61.5	100	80	61.1	88.6	62.5	99.2	80	82.325	75.9	61.5	61.1	76.9	100	85	72.2	94.3	87.5	99.2	83.3	88.9	85.8	76.9	72.2	95.4	83.6
328	2_CXCL5,CXCL1	gBoost	87.9	88.5	71.4	95.8	77.1	87.5	100	60	84.1	82.95	71.4	60	84.8	100	81	91.7	80	87.5	100	76.7	86.5	89	80	76.7	92.9	88.6
290	3_CXCL5,CXCL1,TNF	Logi_Reg_l1	87.9	92.3	38.1	100	88.6	87.5	98.5	60	78.275	84.95	38.1	60	87.9	92.3	81	95.8	88.6	87.5	98.5	70	89	86.4	81	70	93.8	85.2
325	3_CXCL1,TNF,IL-10	gBoost	97	73.1	66.7	100	88.6	75	96.3	60	87.15	77.025	66.7	60	97	84.6	71.4	100	88.6	75	100	66.7	89.2	81.6	71.4	66.7	95.1	81.8
315	4_CXCL5,CXCL1,IFN-g,TNF	gBoost	78.8	92.3	57.1	100	91.4	62.5	91.9	60	79.8	78.7	57.1	60	90.9	88.5	71.4	91.7	88.6	87.5	99.3	63.3	87.5	82.7	71.4	63.3	93.8	80.7
340	4_CXCL2,IFN-g,TNF,IL-10	Logi_Reg_l1	84.8	76.9	19	100	94.3	75	97.8	60	73.975	77.975	19	60	84.8	80.8	71.4	95.8	94.3	87.5	97.8	63.3	87.1	81.9	71.4	63.3	92.9	79.5
269	2_CXCL2,TNF	Logi_Reg_l1	97	73.1	19	100	88.6	87.5	97.8	60	75.6	80.15	19	60	97	73.1	76.2	100	94.3	87.5	97.8	63.3	91.3	81	76.2	63.3	95.1	78.4
335	5_CXCL5,CXCL2,IFN-g,TNF,IL-10	Logi_Reg_l1	93.9	73.1	19	100	94.3	75	97.8	60	76.25	77.025	19	60	87.9	80.8	71.4	95.8	94.3	75	97.8	63.3	87.8	78.7	71.4	63.3	93.3	78.4
296	3_CXCL2,TNF,IL-12	Logi_Reg_l1	97	73.1	14.3	100	88.6	87.5	97.8	60	74.425	80.15	14.3	60	97	73.1	76.2	100	94.3	75	97.8	63.3	91.3	77.9	76.2	63.3	95.1	77.3
366	4_CXCL2,TNF,IL-12,IL-10	Logi_Reg_l1	97	73.1	33.3	100	94.3	87.5	97.8	60	80.6	80.15	33.3	60	97	73.1	71.4	100	94.3	75	97.8	63.3	90.1	77.9	71.4	63.3	94.6	77.3
302	4_CXCL2,CXCL1,TNF,IL-10	Logi_Reg_l1	87.9	88.5	42.9	100	88.6	87.5	98.5	60	79.475	84	42.9	60	87.9	88.5	71.4	95.8	88.6	87.5	98.5	60	86.6	82.9	71.4	60	92.9	80.7
44	3_CXCL1,TNF,IL-10	Logi_Reg_l1	87.9	88.5	38.1	100	88.6	87.5	98.5	60	78.275	84	38.1	60	87.9	88.5	71.4	95.8	88.6	87.5	98.5	60	86.6	82.9	71.4	60	92.9	80.7
435	3_CXCL5,CXCL2,TNF	Logi_Reg_l1	97	73.1	28.6	100	88.6	87.5	97.8	60	78	80.15	28.6	60	97	73.1	81	100	88.6	87.5	97.8	60	91.1	80.1	81	60	94.6	77.3
89	3_CXCL2,IFN-g,IL-10	Logi_Reg_l1	51.5	96.2	81	95.8	91.4	62.5	100	60	80.975	78.625	51.5	60	72.7	88.5	95.2	95.8	91.4	50	100	66.7	89.8	75.2	72.7	50	94.2	79.5
104	3_CXCL5,CXCL2,IFN-g	Logi_Reg_l1	63.6	92.3	95.2	95.8	85.7	75	100	60	86.125	80.775	63.6	60	78.8	84.6	95.2	95.8	85.7	50	100	70	89.9	75.1	78.8	50	94.2	79.5
101	3_IFN-g,IL-12,IL-10	gBoost	60.6	61.5	52.4	58.3	82.9	62.5	85.9	63.3	70.45	61.4	52.4	58.3	78.8	69.2	71.4	66.7	88.6	37.5	96.3	46.7	83.8	55	71.4	37.5	90.2	58
308	5_CXCL5,CXCL2,IFN-g,TNF,IL-10	gBoost	93.9	57.7	81	91.7	88.6	100	100	76.7	90.875	81.525	81	57.7	90.9	88.5	85.7	95.8	91.4	100	99.3	83.3	91.8	91.9	85.7	83.3	95.5	89.8
67	4_CXCL1,IFN-g,TNF,IL-10	gBoost	90.9	57.7	71.4	95.8	77.1	87.5	80	80	79.85	80.25	71.4	57.7	84.8	88.5	76.2	100	82.9	87.5	94.1	73.3	84.5	87.3	76.2	73.3	89.3	86.4
17	4_CXCL5,CXCL2,CXCL1,IFN-g	Logi_Reg_l1	63.6	100	90.5	95.8	85.7	87.5	100	56.7	84.95	85	63.6	56.7	72.7	100	76.2	95.8	85.7	87.5	100	73.3	83.7	89.2	72.7	73.3	91.5	88.6
117	3_CXCL5,CXCL2,IL-10	Logi_Reg_l1	75.8	84.6	66.7	100	85.7	87.5	100	56.7	82.05	82.2	66.7	56.7	72.7	84.6	76.2	100	85.7	75	99.3	73.3	83.5	83.2	72.7	73.3	91.1	84.1
349	4_CXCL5,CXCL1,TNF,IL-10	Logi_Reg_l1	87.9	88.5	42.9	95.8	88.6	87.5	98.5	56.7	79.475	82.125	42.9	56.7	87.9	92.3	71.4	95.8	88.6	87.5	98.5	70	86.6	86.4	71.4	70	92.9	85.2
415	3_CXCL2,TNF,IL-10	Logi_Reg_l1	97	73.1	19	100	94.3	87.5	97.8	56.7	77.025	79.325	19	56.7	97	73.1	71.4	100	94.3	87.5	97.8	63.3	90.1	81	71.4	63.3	94.6	78.4
76	4_CXCL5,CXCL2,TNF,IL-12	Logi_Reg_l1	97	76.9	28.6	100	88.6	87.5	97.8	56.7	78	80.275	28.6	56.7	97	73.1	71.4	100	91.4	87.5	97.8	63.3	89.4	81	71.4	63.3	94.2	78.4
111	4_CXCL2,CXCL1,IFN-g,IL-10	Logi_Reg_l1	66.7	96.2	57.1	95.8	85.7	87.5	100	56.7	77.375	84.05	57.1	56.7	75.8	92.3	76.2	95.8	85.7	62.5	100	73.3	84.4	81	75.8	62.5	92	84.1
32	3_CXCL1,IFN-g,IL-10	Logi_Reg_l1	66.7	96.2	66.7	95.8	85.7	75	100	56.7	79.775	80.925	66.7	56.7	75.8	92.3	71.4	95.8	85.7	62.5	100	73.3	83.2	81	71.4	62.5	91.5	84.1
47	3_CXCL2,CXCL1,IFN-g	Logi_Reg_l1	72.7	96.2	85.7	95.8	85.7	87.5	100	56.7	86.025	84.05	72.7	56.7	78.8	92.3	85.7	95.8	85.7	62.5	100	70	87.6	80.2	78.8	62.5	93.3	83
87	2_CXCL1,IFN-g	Logi_Reg_l1	69.7	96.2	66.7	95.8	85.7	62.5	100	56.7	80.525	77.8	66.7	56.7	75.8	92.3	76.2	95.8	85.7	62.5	100	66.7	84.4	79.3	75.8	62.5	92	81.8
57	5_CXCL5,CXCL2,TNF,IL-12,IL-10	Logi_Reg_l1	97	73.1	28.6	100	88.6	87.5	97.8	56.7	78	79.325	28.6	56.7	97	76.9	71.4	100	91.4	87.5	97.8	60	89.4	81.1	71.4	60	94.2	78.4
200	4_CXCL5,CXCL2,TNF,IL-10	Logi_Reg_l1	97	65.4	19	100	88.6	87.5	97.8	56.7	75.6	77.4	19	56.7	97	73.1	76.2	100	88.6	87.5	97.8	60	89.9	80.1	76.2	60	94.2	77.3
280	3_CXCL5,TNF,IL-12	gBoost	97	65.4	23.8	95.8	88.6	62.5	97.8	56.7	76.8	70.1	23.8	56.7	97	69.2	71.4	95.8	91.4	75	98.5	60	89.6	75	71.4	60	94.6	73.9
129	3_CXCL5,TNF,IL-12	Logi_Reg_l1	97	73.1	28.6	100	94.3	75	97.8	56.7	79.425	76.2	28.6	56.7	97	73.1	71.4	100	91.4	87.5	97.8	56.7	89.4	79.3	71.4	56.7	94.2	76.1
238	2_TNF,IL-10	Logi_Reg_l1	97	65.4	19	100	97.1	87.5	97.8	56.7	77.725	77.4	19	56.7	97	69.2	71.4	100	97.1	87.5	97.8	56.7	90.8	78.3	71.4	56.7	95.1	75
311	1_TNF	Logi_Reg_l1	97	65.4	14.3	100	97.1	87.5	97.8	56.7	76.55	77.4	14.3	56.7	97	65.4	71.4	100	97.1	87.5	97.8	56.7	90.8	77.4	71.4	56.7	95.1	73.9
360	4_CXCL5,TNF,IL-12,IL-10	Logi_Reg_l1	97	73.1	33.3	100	88.6	75	97.8	56.7	79.175	76.2	33.3	56.7	97	76.9	71.4	100	91.4	75	97.8	56.7	89.4	77.1	71.4	56.7	94.2	76.1
261	3_TNF,IL-12,IL-10	Logi_Reg_l1	97	65.4	19	100	97.1	75	97.8	56.7	77.725	74.275	19	56.7	97	69.2	71.4	100	97.1	75	97.8	56.7	90.8	75.2	71.4	56.7	95.1	73.9
285	2_TNF,IL-12	Logi_Reg_l1	97	65.4	14.3	100	97.1	75	97.8	56.7	76.55	74.275	14.3	56.7	97	65.4	71.4	100	97.1	75	97.8	56.7	90.8	74.3	71.4	56.7	95.1	72.7
90	2_CXCL5,TNF	Logi_Reg_l1	97	61.5	28.6	100	91.4	75	97.8	56.7	78.7	73.3	28.6	56.7	97	65.4	76.2	100	91.4	75	97.8	56.7	90.6	74.3	76.2	56.7	94.6	72.7
161	3_CXCL5,TNF,IL-10	Logi_Reg_l1	97	61.5	19	100	91.4	75	97.8	56.7	76.3	73.3	19	56.7	97	65.4	76.2	100	91.4	75	97.8	56.7	90.6	74.3	76.2	56.7	94.6	72.7
53	3_CXCL5,IFN-g,IL-12	gBoost	72.7	84.6	38.1	91.7	88.6	62.5	98.5	56.7	74.475	73.875	38.1	56.7	90.9	73.1	71.4	95.8	97.1	62.5	99.3	56.7	89.7	72	71.4	56.7	95.1	72.7
83	3_CXCL2,VEGF,S100A8	gBoost	15.4	100	70	55.6	91.4	87.5	99.2	83.3	69	81.6	15.4	55.6	92.3	100	90	94.4	88.6	87.5	99.2	83.3	92.5	91.3	88.6	83.3	95.9	89.6
184	2_CXCL2,TNF	gBoost	72.7	92.3	81	54.2	88.6	87.5	100	83.3	85.575	79.325	72.7	54.2	72.7	88.5	81	95.8	88.6	100	98.5	83.3	85.2	91.9	72.7	83.3	91.5	89.8
114	4_CXCL5,CXCL2,IFN-g,TNF	Logi_Reg_l1	93.9	76.9	38.1	100	94.3	87.5	97.8	53.3	81.025	79.425	38.1	53.3	81.8	80.8	71.4	100	91.4	87.5	97.8	66.7	85.6	83.7	71.4	66.7	92	81.8
52	3_CXCL2,IFN-g,TNF	Logi_Reg_l1	81.8	80.8	19	100	94.3	87.5	97.8	53.3	73.225	80.4	19	53.3	84.8	80.8	71.4	100	94.3	87.5	97.8	63.3	87.1	82.9	71.4	63.3	92.9	80.7
203	3_CXCL5,IFN-g,TNF	Logi_Reg_l1	93.9	73.1	19	100	97.1	75	97.8	53.3	76.95	75.35	19	53.3	93.9	73.1	76.2	100	97.1	75	97.8	60	91.3	77	76.2	60	95.1	76.1
304	4_CXCL5,IFN-g,TNF,IL-10	Logi_Reg_l1	93.9	73.1	19	100	97.1	75	97.8	53.3	76.95	75.35	19	53.3	93.9	73.1	71.4	100	97.1	75	97.8	60	90.1	77	71.4	60	94.6	76.1
313	2_IFN-g,TNF	Logi_Reg_l1	84.8	73.1	19	100	97.1	75	97.8	53.3	74.675	75.35	19	53.3	87.9	73.1	71.4	100	97.1	75	97.8	60	88.6	77	71.4	60	93.8	76.1
276	3_IFN-g,TNF,IL-10	Logi_Reg_l1	87.9	73.1	19	100	97.1	75	97.8	53.3	75.45	75.35	19	53.3	87.9	73.1	71.4	100	97.1	75	97.8	60	88.6	77	71.4	60	93.8	76.1
345	2_IFN-g,TNF	gBoost	93.9	73.1	19	100	91.4	87.5	97.8	53.3	75.525	78.475	19	53.3	97	73.1	76.2	95.8	97.1	87.5	97	53.3	91.8	77.4	76.2	53.3	95.1	73.9
338	4_CXCL5,CXCL2,IFN-g,IL-10	Logi_Reg_l1	69.7	84.6	81	95.8	85.7	62.5	100	53.3	84.1	74.05	69.7	53.3	75.8	84.6	90.5	95.8	85.7	50	100	70	88	75.1	75.8	50	93.3	79.5
107	2_CXCL5,IL-10	gBoost	84.8	69.2	57.1	95.8	88.6	62.5	95.6	53.3	81.525	70.2	57.1	53.3	97	50	81	87.5	85.7	62.5	96.3	53.3	90	63.3	81	50	93.3	62.5
15	4_CXCL1,CXCL2,VEGF,S100A8	gBoost	15.4	100	85	77.8	88.6	50	99.2	80	72.05	76.95	15.4	50	76.9	100	85	94.4	85.7	87.5	99.2	86.7	86.7	92.2	76.9	86.7	93.9	91
51	3_CXCL2,CXCL1,IL-10	Logi_Reg_l1	72.7	96.2	61.9	95.8	82.9	87.5	100	50	79.375	82.375	61.9	50	84.8	96.2	76.2	95.8	85.7	87.5	100	73.3	86.7	88.2	76.2	73.3	93.3	87.5
70	5_CXCL5,CXCL2,CXCL1,IFN-g,IL-10	Logi_Reg_l1	63.6	100	61.9	95.8	85.7	87.5	100	50	77.8	83.325	61.9	50	72.7	96.2	81	95.8	85.7	87.5	100	73.3	84.8	88.2	72.7	73.3	92	87.5
85	1_MMP8	gBoost	38.5	100	80	100	91.4	50	98.4	73.3	77.075	80.825	38.5	50	92.3	90.9	85	100	88.6	75	98.4	73.3	91.1	84.8	85	73.3	94.9	83.6
55	3_CXCL5,CXCL1,TNF	gBoost	90.9	88.5	47.6	95.8	80	87.5	100	50	79.625	80.45	47.6	50	93.9	84.6	71.4	91.7	91.4	87.5	100	63.3	89.2	81.8	71.4	63.3	95.1	79.5
94	4_CXCL5,IFN-g,TNF,IL-12	gBoost	90.9	69.2	4.8	95.8	91.4	50	97.8	56.7	71.225	67.925	4.8	50	100	76.9	76.2	95.8	97.1	75	97.8	63.3	92.8	77.8	76.2	63.3	96	77.3
273	5_CXCL1,CXCL2,IL-12,VEGF,S100A8	Logi_Reg_l1	15.4	100	100	94.4	88.6	50	100	83.3	76	81.925	15.4	50	76.9	100	100	94.4	88.6	62.5	100	83.3	91.4	85.1	76.9	62.5	96.4	86.6
43	5_CXCL1,IL-12,IL-10,VEGF,S100A8	Logi_Reg_l1	0	100	100	94.4	91.4	50	100	76.7	72.85	80.275	0	50	76.9	100	100	94.4	88.6	62.5	100	76.7	91.4	83.4	76.9	62.5	96.4	83.6
30	4_CXCL1,CXCL2,VEGF,S100A8	Logi_Reg_l1	30.8	100	100	94.4	88.6	50	100	70	79.85	78.6	30.8	50	76.9	90.9	100	94.4	88.6	62.5	100	80	91.4	82	76.9	62.5	96.4	83.6
71	3_CXCL1,CXCL2,VEGF	Logi_Reg_l1	15.4	100	100	94.4	88.6	50	100	70	76	78.6	15.4	50	76.9	90.9	100	94.4	88.6	62.5	100	73.3	91.4	80.3	76.9	62.5	96.4	80.6
91	3_CXCL2,VEGF,S100A8	Logi_Reg_l1	53.8	100	100	94.4	94.3	50	100	73.3	87.025	79.425	53.8	50	84.6	81.8	100	94.4	94.3	62.5	99.2	80	94.5	79.7	84.6	62.5	97.5	82.1
14	2_CXCL1,VEGF	Logi_Reg_l1	46.2	100	100	94.4	91.4	50	100	70	84.4	78.6	46.2	50	84.6	90.9	100	94.4	88.6	62.5	100	70	93.3	79.5	84.6	62.5	97	79.1
81	4_CXCL1,CXCL2,IL-12,VEGF	gBoost	23.1	100	95	94.4	88.6	50	100	56.7	76.675	75.275	23.1	50	92.3	90.9	95	88.9	91.4	62.5	100	70	94.7	78.1	91.4	62.5	97.5	77.6
79	2_CXCL1,IFN-g	gBoost	69.7	100	81	87.5	80	87.5	99.3	50	82.5	81.25	69.7	50	75.8	100	71.4	100	85.7	87.5	98.5	60	82.9	86.9	71.4	60	90.6	85.2
292	3_CXCL2,IL-10,S100A8	Logi_Reg_l1	23.1	100	100	100	91.4	87.5	100	50	78.625	84.375	23.1	50	84.6	63.6	100	100	94.3	75	100	60	94.7	74.7	84.6	60	98	73.1
258	4_CXCL2,IL-12,IL-10,S100A8	Logi_Reg_l1	38.5	100	100	100	91.4	87.5	100	50	82.475	84.375	38.5	50	76.9	63.6	100	100	91.4	75	100	60	92.1	74.7	76.9	60	97	73.1
283	4_IFN-g,TNF,IL-12,IL-10	gBoost	90.9	73.1	4.8	100	94.3	75	95.6	50	71.4	74.525	4.8	50	93.9	69.2	71.4	91.7	97.1	75	97.8	60	90.1	74	71.4	60	94.6	72.7
307	1_CXCL5	Logi_Reg_l1	75.8	84.6	57.1	95.8	77.1	50	97	60	76.75	72.6	57.1	50	75.8	80.8	71.4	91.7	77.1	62.5	97	60	80.3	73.7	71.4	60	88.4	75
40	4_CXCL5,IFN-g,IL-12,IL-10	gBoost	84.8	73.1	61.9	91.7	85.7	50	94.8	70	81.8	71.2	61.9	50	81.8	65.4	71.4	91.7	74.3	75	97	56.7	81.1	72.2	71.4	56.7	88.8	70.5
18	3_CXCL1,IFN-g,TNF	gBoost	81.8	80.8	28.6	100	85.7	87.5	98.5	50	73.65	79.575	28.6	50	97	84.6	81	95.8	94.3	75	100	53.3	93.1	77.2	81	53.3	96.9	76.1
38	4_CXCL5,TNF,IL-12,IL-10	gBoost	97	57.7	33.3	95.8	94.3	50	98.5	56.7	80.775	65.05	33.3	50	97	76.9	71.4	95.8	94.3	50	98.5	60	90.3	70.7	71.4	50	95.1	73.9
421	2_CXCL5,IFN-g	Logi_Reg_l1	72.7	69.2	66.7	91.7	82.9	50	99.3	60	80.4	67.725	66.7	50	75.8	76.9	71.4	91.7	82.9	50	99.3	60	82.3	69.6	71.4	50	90.6	72.7
123	3_CXCL5,IFN-g,TNF	gBoost	81.8	61.5	14.3	100	94.3	50	97.8	50	72.05	65.375	14.3	50	93.9	69.2	71.4	95.8	97.1	62.5	98.5	50	90.3	69.4	71.4	50	95.1	69.3
112	3_CXCL5,IFN-g,IL-10	Logi_Reg_l1	72.7	69.2	66.7	91.7	82.9	50	99.3	56.7	80.4	66.9	66.7	50	78.8	73.1	76.2	91.7	85.7	50	99.3	60	85	68.7	76.2	50	92	71.6
105	2_CXCL5,IL-10	Logi_Reg_l1	75.8	80.8	66.7	91.7	77.1	50	98.5	56.7	79.525	69.8	66.7	50	72.7	80.8	76.2	91.7	80	37.5	99.3	56.7	82	66.7	72.7	37.5	90.2	71.6
279	2_CXCL1,VEGF	gBoost	46.2	100	70	50	88.6	62.5	99.2	73.3	76	71.45	46.2	50	76.9	90.9	100	72.2	100	25	100	56.7	94.2	61.2	76.9	25	98.5	62.7
320	5_CXCL1,CXCL2,MMP8,VEGF,S100A8	gBoost	38.5	100	85	94.4	80	75	6.2	46.7	52.425	79.025	6.2	46.7	84.6	100	90	94.4	88.6	100	99.2	86.7	90.6	95.3	84.6	86.7	95.4	92.5
235	5_CXCL1,CXCL2,IL-12,VEGF,S100A8	gBoost	23.1	100	85	94.4	82.9	100	6.2	46.7	49.3	85.275	6.2	46.7	84.6	100	95	88.9	91.4	87.5	99.2	86.7	92.6	90.8	84.6	86.7	96.4	89.6
26	5_CXCL1,CXCL2,IL-10,VEGF,S100A8	gBoost	38.5	100	85	94.4	77.1	100	6.2	46.7	51.7	85.275	6.2	46.7	76.9	100	100	88.9	88.6	75	99.2	83.3	91.2	86.8	76.9	75	95.9	86.6
416	4_CXCL5,CXCL1,IFN-g,IL-10	Logi_Reg_l1	63.6	100	61.9	95.8	85.7	75	100	46.7	77.8	79.375	61.9	46.7	72.7	96.2	76.2	95.8	85.7	87.5	100	73.3	83.7	88.2	72.7	73.3	91.5	87.5
59	3_CXCL1,IL-10,S100A8	Logi_Reg_l1	53.8	100	75	94.4	85.7	87.5	100	46.7	78.625	82.15	53.8	46.7	84.6	81.8	80	94.4	85.7	87.5	100	66.7	87.6	82.6	80	66.7	94.4	79.1
97	4_CXCL1,CXCL2,IL-10,S100A8	Logi_Reg_l1	46.2	100	80	94.4	88.6	87.5	100	46.7	78.7	82.15	46.2	46.7	84.6	90.9	85	94.4	88.6	87.5	100	63.3	89.5	84	84.6	63.3	95.4	79.1
50	4_CXCL1,IL-10,VEGF,S100A8	Logi_Reg_l1	15.4	100	95	94.4	91.4	50	100	46.7	75.45	72.775	15.4	46.7	84.6	90.9	100	94.4	88.6	62.5	100	66.7	93.3	78.6	84.6	62.5	97	77.6
92	2_CXCL1,TNF	gBoost	93.9	65.4	47.6	100	91.4	62.5	100	46.7	83.225	68.65	47.6	46.7	90.9	88.5	76.2	95.8	88.6	62.5	99.3	60	88.7	76.7	76.2	60	94.2	78.4
206	2_IL-12,S100A8	Logi_Reg_l1	84.6	72.7	55	61.1	94.3	50	48.1	46.7	70.5	57.625	48.1	46.7	84.6	72.7	70	44.4	82.9	75	70.5	83.3	77	68.9	70	44.4	73.6	70.1
152	3_IL-10,VEGF,S100A8	gBoost	92.3	54.5	60	44.4	88.6	75	65.9	63.3	76.7	59.3	60	44.4	92.3	45.5	70	22.2	91.4	37.5	98.4	46.7	88	38	70	22.2	93.9	38.8
149	1_TNF	gBoost	97	69.2	14.3	100	91.4	62.5	97.8	43.3	75.125	68.75	14.3	43.3	100	57.7	90.5	95.8	97.1	50	99.3	40	96.7	60.9	90.5	40	98.2	61.4
4	2_CXCL5,IFN-g	gBoost	72.7	80.8	19	95.8	80	50	99.3	43.3	67.75	67.475	19	43.3	97	46.2	85.7	83.3	100	12.5	98.5	20	95.3	40.5	85.7	12.5	97.3	44.3
180	3_TNF,IL-12,IL-10	gBoost	97	42.3	4.8	95.8	97.1	62.5	93.3	63.3	73.05	65.975	4.8	42.3	97	61.5	71.4	91.7	91.4	75	98.5	60	89.6	72.1	71.4	60	94.6	70.5
82	3_IFN-g,TNF,IL-10	gBoost	97	42.3	4.8	100	94.3	62.5	97	60	73.275	66.2	4.8	42.3	97	65.4	71.4	91.7	94.3	87.5	96.3	53.3	89.7	74.5	71.4	53.3	93.8	70.5
37	2_TNF,IL-10	gBoost	100	46.2	19	100	94.3	50	98.5	40	77.95	59.05	19	40	100	57.7	81	100	97.1	75	99.3	50	94.3	70.7	81	50	97.3	68.2
80	2_CXCL5,TNF	gBoost	97	57.7	14.3	95.8	88.6	62.5	100	40	74.975	64	14.3	40	97	61.5	71.4	91.7	97.1	62.5	100	50	91.4	66.4	71.4	50	96.4	65.9
22	5_CXCL1,IL-12,IL-10,VEGF,S100A8	gBoost	53.8	100	70	88.9	88.6	37.5	83.7	80	74.025	76.6	53.8	37.5	76.9	100	70	100	85.7	87.5	95.3	86.7	82	93.5	70	86.7	89.8	92.5
60	6_CXCL1,CXCL2,IL-12,IL-10,MMP8,VEGF	Logi_Reg_l1	0	100	95	100	97.1	37.5	90.7	93.3	70.7	82.7	0	37.5	76.9	100	95	100	85.7	75	96.1	93.3	88.4	92.1	76.9	75	92.9	94
146	6_CXCL1,IL-12,IL-10,MMP8,VEGF,S100A8	Logi_Reg_l1	15.4	100	95	100	91.4	37.5	98.4	80	75.05	79.375	15.4	37.5	84.6	100	95	100	88.6	75	98.4	90	91.7	91.2	84.6	75	95.4	92.5
327	7_CXCL1,CXCL2,IL-12,IL-10,MMP8,VEGF,S100A8	Logi_Reg_l1	15.4	100	95	100	94.3	37.5	98.4	80	75.775	79.375	15.4	37.5	84.6	100	95	100	88.6	75	98.4	90	91.7	91.2	84.6	75	95.4	92.5
62	2_MMP8,VEGF	gBoost	23.1	100	90	100	91.4	37.5	0	96.7	51.125	83.55	0	37.5	76.9	100	90	100	88.6	75	97.7	80	88.3	88.8	76.9	75	93.9	88.1
49	5_CXCL2,IL-12,IL-10,MMP8,VEGF	Logi_Reg_l1	69.2	100	100	100	94.3	37.5	98.4	76.7	90.475	78.55	69.2	37.5	76.9	100	100	100	88.6	75	98.4	76.7	91	87.9	76.9	75	95.4	86.6
29	4_IL-12,IL-10,MMP8,VEGF	Logi_Reg_l1	69.2	100	95	100	97.1	37.5	98.4	86.7	89.925	81.05	69.2	37.5	76.9	100	95	100	88.6	75	98.4	76.7	89.7	87.9	76.9	75	94.9	86.6
69	3_IL-12,MMP8,VEGF	gBoost	30.8	100	90	100	68.6	37.5	0	93.3	47.35	82.7	0	37.5	84.6	100	85	100	91.4	75	96.9	76.7	89.5	87.9	84.6	75	93.9	86.6
186	5_CXCL1,IL-12,IL-10,MMP8,VEGF	Logi_Reg_l1	0	100	100	100	91.4	37.5	98.4	80	72.45	79.375	0	37.5	84.6	100	100	100	88.6	62.5	98.4	90	92.9	88.1	84.6	62.5	95.9	91
167	4_CXCL2,IL-10,MMP8,VEGF	Logi_Reg_l1	53.8	100	100	100	94.3	37.5	98.4	76.7	86.625	78.55	53.8	37.5	92.3	100	100	100	88.6	62.5	98.4	76.7	94.8	84.8	88.6	62.5	96.4	85.1
11	3_CXCL2,MMP8,VEGF	Logi_Reg_l1	0	100	95	100	94.3	37.5	98.4	73.3	71.925	77.7	0	37.5	92.3	100	100	100	88.6	62.5	98.4	76.7	94.8	84.8	88.6	62.5	96.4	85.1
42	2_MMP8,VEGF	Logi_Reg_l1	23.1	100	95	100	100	37.5	98.4	73.3	79.125	77.7	23.1	37.5	84.6	100	95	100	91.4	62.5	98.4	76.7	92.4	84.8	84.6	62.5	95.9	85.1
289	6_CXCL1,CXCL2,IL-12,IL-10,VEGF,S100A8	Logi_Reg_l1	7.7	100	100	94.4	94.3	37.5	100	76.7	75.5	77.15	7.7	37.5	76.9	90.9	100	94.4	88.6	62.5	100	80	91.4	82	76.9	62.5	96.4	83.6
324	5_CXCL1,CXCL2,IL-10,VEGF,S100A8	Logi_Reg_l1	15.4	100	100	94.4	91.4	37.5	100	50	76.7	70.475	15.4	37.5	76.9	90.9	100	94.4	88.6	62.5	100	76.7	91.4	81.1	76.9	62.5	96.4	82.1
187	4_CXCL1,CXCL2,IL-10,VEGF	Logi_Reg_l1	7.7	100	100	94.4	91.4	37.5	100	63.3	74.775	73.8	7.7	37.5	76.9	90.9	100	94.4	88.6	62.5	100	70	91.4	79.5	76.9	62.5	96.4	79.1
25	5_CXCL1,CXCL2,IL-12,IL-10,VEGF	Logi_Reg_l1	0	100	100	94.4	91.4	37.5	100	83.3	72.85	78.8	0	37.5	76.9	100	100	94.4	88.6	50	100	80	91.4	81.1	76.9	50	96.4	83.6
10	1_CXCL5	gBoost	87.9	73.1	57.1	95.8	80	37.5	99.3	46.7	81.075	63.275	57.1	37.5	84.8	80.8	76.2	91.7	80	50	98.5	46.7	84.9	67.3	76.2	46.7	91.5	69.3
41	4_IL-12,IL-10,VEGF,S100A8	gBoost	100	63.6	60	55.6	97.1	37.5	88.4	70	86.375	56.675	60	37.5	92.3	81.8	70	44.4	91.4	62.5	92.2	73.3	86.5	65.5	70	44.4	89.8	65.7
288	3_CXCL2,IL-10,VEGF	Logi_Reg_l1	0	100	100	100	94.3	37.5	100	73.3	73.575	77.7	0	37.5	76.9	90.9	100	94.4	94.3	37.5	100	73.3	92.8	74	76.9	37.5	97.5	77.6
224	4_CXCL2,IL-12,IL-10,VEGF	Logi_Reg_l1	0	100	100	100	94.3	37.5	100	76.7	73.575	78.55	0	37.5	84.6	81.8	100	94.4	94.3	37.5	100	70	94.7	70.9	84.6	37.5	98	74.6
0	4_CXCL2,IL-10,VEGF,S100A8	Logi_Reg_l1	7.7	100	100	100	94.3	37.5	100	53.3	75.5	72.7	7.7	37.5	76.9	72.7	100	94.4	94.3	37.5	100	60	92.8	66.2	76.9	37.5	97.5	68.7
208	5_CXCL2,IL-12,IL-10,VEGF,S100A8	Logi_Reg_l1	7.7	100	100	100	94.3	37.5	100	56.7	75.5	73.55	7.7	37.5	76.9	72.7	100	94.4	94.3	37.5	100	60	92.8	66.2	76.9	37.5	97.5	68.7
189	2_IFN-g,IL-12	gBoost	69.7	61.5	71.4	70.8	91.4	37.5	98.5	46.7	82.75	54.125	69.7	37.5	75.8	57.7	71.4	54.2	97.1	37.5	98.5	46.7	85.7	49	71.4	37.5	92.4	51.1
165	3_CXCL5,IL-12,IL-10	gBoost	93.9	73.1	42.9	87.5	82.9	37.5	97.8	56.7	79.375	63.7	42.9	37.5	97	73.1	76.2	95.8	82.9	25	96.3	53.3	88.1	61.8	76.2	25	92.4	68.2
407	2_IL-12,S100A8	gBoost	84.6	36.4	55	61.1	85.7	50	92.2	50	79.375	49.375	55	36.4	92.3	81.8	70	38.9	97.1	75	93	80	88.1	68.9	70	38.9	91.4	68.7
323	4_CXCL5,IFN-g,TNF,IL-10	gBoost	93.9	30.8	19	100	85.7	75	97.8	50	74.1	63.95	19	30.8	97	65.4	71.4	87.5	94.3	62.5	100	40	90.7	63.8	71.4	40	96	62.5
153	3_IL-12,IL-10,VEGF	gBoost	84.6	54.5	90	27.8	82.9	50	49.6	43.3	76.775	43.9	49.6	27.8	92.3	18.2	75	5.6	88.6	50	97.7	13.3	88.4	21.8	75	5.6	93.4	16.4
209	1_IL-12	Logi_Reg_l1	93.9	26.9	100	33.3	80	37.5	45.9	56.7	79.95	38.6	45.9	26.9	90.9	26.9	100	33.3	80	37.5	71.1	46.7	85.5	36.1	71.1	26.9	78.1	36.4
9	5_CXCL1,CXCL2,IL-10,MMP8,VEGF	Logi_Reg_l1	7.7	100	95	100	94.3	25	93	90	72.5	78.75	7.7	25	76.9	100	100	100	88.6	87.5	96.9	90	90.6	94.4	76.9	87.5	94.4	94
164	6_CXCL1,CXCL2,IL-10,MMP8,VEGF,S100A8	Logi_Reg_l1	7.7	100	95	100	94.3	25	98.4	80	73.85	76.25	7.7	25	76.9	100	95	100	88.6	87.5	97.7	90	89.5	94.4	76.9	87.5	94.4	94
377	5_IL-12,IL-10,MMP8,VEGF,S100A8	Logi_Reg_l1	84.6	100	95	100	97.1	25	98.4	76.7	93.775	75.425	84.6	25	92.3	100	95	100	85.7	87.5	98.4	76.7	92.9	91	85.7	76.7	95.4	88.1
265	5_CXCL2,IL-10,MMP8,VEGF,S100A8	Logi_Reg_l1	69.2	100	100	100	94.3	25	98.4	76.7	90.475	75.425	69.2	25	76.9	100	95	100	85.7	87.5	98.4	76.7	89	91	76.9	76.7	94.4	88.1
39	6_CXCL2,IL-12,IL-10,MMP8,VEGF,S100A8	Logi_Reg_l1	69.2	100	100	100	94.3	25	98.4	76.7	90.475	75.425	69.2	25	76.9	100	95	100	85.7	87.5	98.4	76.7	89	91	76.9	76.7	94.4	88.1
127	4_CXCL1,IL-10,MMP8,VEGF	Logi_Reg_l1	0	100	100	100	91.4	25	97.7	90	72.275	78.75	0	25	84.6	100	100	100	88.6	75	98.4	90	92.9	91.2	84.6	75	95.9	92.5
12	4_CXCL2,MMP8,VEGF,S100A8	Logi_Reg_l1	46.2	100	95	100	94.3	25	98.4	73.3	83.475	74.575	46.2	25	92.3	100	95	100	88.6	75	98.4	76.7	93.6	87.9	88.6	75	95.9	86.6
137	5_CXCL2,IL-12,MMP8,VEGF,S100A8	Logi_Reg_l1	30.8	100	95	100	94.3	25	98.4	73.3	79.625	74.575	30.8	25	92.3	100	95	100	88.6	75	98.4	76.7	93.6	87.9	88.6	75	95.9	86.6
330	4_CXCL2,IL-12,MMP8,VEGF	Logi_Reg_l1	0	100	95	100	94.3	25	98.4	73.3	71.925	74.575	0	25	92.3	100	100	100	88.6	62.5	98.4	76.7	94.8	84.8	88.6	62.5	96.4	85.1
354	4_IL-12,MMP8,VEGF,S100A8	Logi_Reg_l1	38.5	100	95	100	100	25	98.4	73.3	82.975	74.575	38.5	25	84.6	100	95	100	91.4	62.5	98.4	76.7	92.4	84.8	84.6	62.5	95.9	85.1
239	3_IL-12,MMP8,VEGF	Logi_Reg_l1	23.1	100	95	100	100	25	98.4	73.3	79.125	74.575	23.1	25	84.6	100	95	100	91.4	62.5	98.4	76.7	92.4	84.8	84.6	62.5	95.9	85.1
446	3_IL-12,VEGF,S100A8	gBoost	100	72.7	70	38.9	94.3	25	74.4	70	84.675	51.65	70	25	100	63.6	75	38.9	94.3	37.5	97.7	70	91.7	52.5	75	37.5	94.9	56.7
207	2_IFN-g,IL-12	Logi_Reg_l1	54.5	84.6	95.2	62.5	97.1	25	95.6	56.7	85.6	57.2	54.5	25	72.7	57.7	95.2	66.7	97.1	25	100	36.7	91.3	46.5	72.7	25	95.1	50
139	3_IFN-g,IL-12,IL-10	Logi_Reg_l1	48.5	84.6	95.2	45.8	100	25	95.6	56.7	84.825	53.025	48.5	25	72.7	61.5	95.2	58.3	97.1	25	100	36.7	91.3	45.4	72.7	25	95.1	48.9
138	1_IFN-g	Logi_Reg_l1	63.6	61.5	90.5	37.5	97.1	25	100	30	87.8	38.5	63.6	25	72.7	50	95.2	37.5	97.1	25	100	30	91.3	35.6	72.7	25	95.1	37.5
169	2_IL-10,S100A8	gBoost	53.8	36.4	70	33.3	94.3	62.5	95.3	23.3	78.35	38.875	53.8	23.3	92.3	45.5	70	33.3	94.3	50	95.3	60	88	47.2	70	33.3	92.4	49.3
370	3_CXCL5,IFN-g,IL-10	gBoost	93.9	23.1	57.1	70.8	97.1	25	95.6	66.7	85.925	46.4	57.1	23.1	81.8	57.7	71.4	91.7	85.7	25	96.3	53.3	83.8	56.9	71.4	25	90.2	62.5
131	2_IL-12,VEGF	gBoost	100	36.4	90	22.2	62.9	37.5	23.3	80	69.05	44.025	23.3	22.2	92.3	18.2	75	66.7	74.3	62.5	92.2	13.3	83.5	40.2	74.3	13.3	87.3	34.3
383	2_IFN-g,IL-10	Logi_Reg_l1	63.6	69.2	95.2	25	97.1	25	100	20	88.975	34.8	63.6	20	75.8	50	95.2	25	97.1	25	100	23.3	92	30.8	75.8	23.3	95.5	31.8
166	3_CXCL5,TNF,IL-10	gBoost	100	19.2	23.8	95.8	88.6	75	99.3	40	77.925	57.5	23.8	19.2	100	38.5	71.4	83.3	97.1	50	99.3	46.7	92	54.6	71.4	38.5	96.4	54.5
188	1_IFN-g	gBoost	66.7	57.7	95.2	16.7	94.3	25	91.9	20	87.025	29.85	66.7	16.7	75.8	53.8	95.2	25	97.1	25	98.5	30	91.7	33.5	75.8	25	94.6	35.2
168	1_IL-12	gBoost	93.9	15.4	100	29.2	85.7	37.5	65.9	40	86.375	30.525	65.9	15.4	78.8	19.2	81	25	77.1	37.5	71.1	36.7	77	29.6	71.1	19.2	74.1	28.4
410	5_CXCL1,IL-10,MMP8,VEGF,S100A8	Logi_Reg_l1	7.7	100	95	100	94.3	12.5	98.4	80	73.85	73.125	7.7	12.5	76.9	100	95	100	88.6	87.5	97.7	90	89.5	94.4	76.9	87.5	94.4	94
150	4_IL-10,MMP8,VEGF,S100A8	Logi_Reg_l1	84.6	100	95	100	100	12.5	98.4	76.7	94.5	72.3	84.6	12.5	84.6	100	95	100	85.7	87.5	98.4	76.7	90.9	91	84.6	76.7	94.9	88.1
256	4_CXCL1,MMP8,VEGF,S100A8	Logi_Reg_l1	23.1	100	95	100	97.1	12.5	98.4	73.3	78.4	71.45	23.1	12.5	84.6	100	100	100	88.6	75	98.4	80	92.9	88.8	84.6	75	95.9	88.1
380	5_CXCL1,CXCL2,MMP8,VEGF,S100A8	Logi_Reg_l1	0	100	95	100	94.3	12.5	98.4	70	71.925	70.625	0	12.5	84.6	100	95	100	88.6	75	98.4	80	91.7	88.8	84.6	75	95.4	88.1
23	5_CXCL1,IL-12,MMP8,VEGF,S100A8	Logi_Reg_l1	7.7	100	95	100	100	12.5	98.4	70	75.275	70.625	7.7	12.5	84.6	100	100	100	88.6	75	98.4	76.7	92.9	87.9	84.6	75	95.9	86.6
61	6_CXCL1,CXCL2,IL-12,MMP8,VEGF,S100A8	Logi_Reg_l1	7.7	100	95	100	97.1	12.5	98.4	70	74.55	70.625	7.7	12.5	84.6	100	100	100	88.6	75	98.4	76.7	92.9	87.9	84.6	75	95.9	86.6
368	3_IL-10,MMP8,VEGF	Logi_Reg_l1	69.2	100	95	100	100	12.5	98.4	86.7	90.65	74.8	69.2	12.5	76.9	100	95	100	88.6	75	98.4	76.7	89.7	87.9	76.9	75	94.9	86.6
136	3_CXCL1,MMP8,VEGF	Logi_Reg_l1	0	100	100	100	97.1	12.5	98.4	80	73.875	73.125	0	12.5	84.6	100	100	100	88.6	62.5	98.4	80	92.9	85.6	84.6	62.5	95.9	86.6
376	4_CXCL1,CXCL2,MMP8,VEGF	Logi_Reg_l1	0	100	95	100	94.3	12.5	98.4	80	71.925	73.125	0	12.5	84.6	100	100	100	88.6	62.5	98.4	80	92.9	85.6	84.6	62.5	95.9	86.6
413	4_CXCL1,IL-12,MMP8,VEGF	Logi_Reg_l1	0	100	100	100	100	12.5	98.4	80	74.6	73.125	0	12.5	84.6	100	100	100	88.6	62.5	98.4	76.7	92.9	84.8	84.6	62.5	95.9	85.1
151	5_CXCL1,CXCL2,IL-12,MMP8,VEGF	Logi_Reg_l1	0	100	100	100	97.1	12.5	98.4	73.3	73.875	71.45	0	12.5	84.6	100	100	100	88.6	62.5	98.4	76.7	92.9	84.8	84.6	62.5	95.9	85.1
5	3_MMP8,VEGF,S100A8	Logi_Reg_l1	38.5	100	95	100	100	12.5	98.4	73.3	82.975	71.45	38.5	12.5	76.9	100	95	100	91.4	62.5	98.4	76.7	90.5	84.8	76.9	62.5	95.4	85.1
3	3_IL-12,IL-10,S100A8	gBoost	92.3	45.5	70	50	97.1	12.5	92.2	60	87.9	42	70	12.5	100	72.7	70	61.1	82.9	75	89.9	76.7	85.7	71.4	70	61.1	87.3	71.6
154	2_VEGF,S100A8	gBoost	92.3	72.7	70	27.8	100	12.5	87.6	36.7	87.475	37.425	70	12.5	84.6	63.6	75	50	97.1	62.5	97.7	60	88.6	59	75	50	94.4	58.2
130	1_S100A8	gBoost	100	9.1	55	55.6	97.1	37.5	96.9	13.3	87.25	28.875	55	9.1	84.6	45.5	70	27.8	100	50	97.7	56.7	88.1	45	70	27.8	94.4	46.3
24	3_IL-12,VEGF,S100A8	Logi_Reg_l1	100	9.1	55	61.1	97.1	37.5	48.1	46.7	75.05	38.6	48.1	9.1	100	18.2	75	22.2	94.3	37.5	100	36.7	92.3	28.6	75	18.2	96.4	29.9
132	2_IL-12,VEGF	Logi_Reg_l1	100	9.1	75	27.8	65.7	62.5	48.1	56.7	72.2	39.025	48.1	9.1	100	9.1	70	27.8	80	50	100	3.3	87.5	22.6	70	3.3	93.4	16.4
298	1_S100A8	Logi_Reg_l1	84.6	45.5	55	61.1	97.1	50	100	0	84.175	39.15	55	0	92.3	45.5	70	27.8	97.1	50	98.4	66.7	89.5	47.5	70	27.8	94.9	50.7
334	2_IFN-g,IL-10	gBoost	72.7	50	100	0	94.3	37.5	96.3	36.7	90.825	31.05	72.7	0	72.7	42.3	71.4	54.2	97.1	25	97.8	30	84.8	37.9	71.4	25	91.5	39.8
271	2_IL-12,IL-10	gBoost	63.6	46.2	76.2	16.7	88.6	0	89.6	20	79.5	20.725	63.6	0	78.8	50	81	25	82.9	37.5	89.6	23.3	83.1	34	78.8	23.3	86.2	33
367	4_IL-12,IL-10,VEGF,S100A8	Logi_Reg_l1	84.6	45.5	65	27.8	97.1	12.5	100	0	86.675	21.45	65	0	76.9	54.5	85	27.8	97.1	12.5	100	16.7	89.8	27.9	76.9	12.5	96.4	25.4
301	3_IL-10,VEGF,S100A8	Logi_Reg_l1	61.5	54.5	65	27.8	97.1	12.5	100	0	80.9	23.7	61.5	0	76.9	45.5	75	22.2	97.1	12.5	100	16.7	87.3	24.2	75	12.5	95.4	22.4
295	2_VEGF,S100A8	Logi_Reg_l1	100	9.1	60	50	97.1	50	100	0	89.275	27.275	60	0	100	9.1	70	22.2	97.1	37.5	100	40	91.8	27.2	70	9.1	96.4	29.9
264	1_VEGF	gBoost	76.9	9.1	75	22.2	100	0	76	33.3	81.975	16.15	75	0	84.6	18.2	70	44.4	74.3	37.5	96.1	6.7	81.3	26.7	70	6.7	88.8	22.4
406	1_IL-10	gBoost	48.5	42.3	90.5	12.5	85.7	0	86.7	20	77.85	18.7	48.5	0	72.7	19.2	95.2	16.7	94.3	12.5	94.1	3.3	89.1	12.9	72.7	3.3	91.1	12.5
255	2_IL-10,VEGF	gBoost	100	9.1	90	5.6	100	0	33.3	53.3	80.825	17	33.3	0	76.9	18.2	95	11.1	94.3	12.5	96.9	3.3	90.8	11.3	76.9	3.3	94.9	9
268	3_IL-12,IL-10,S100A8	Logi_Reg_l1	38.5	81.8	70	27.8	97.1	12.5	100	0	76.4	30.525	38.5	0	76.9	54.5	85	22.2	97.1	0	100	16.7	89.8	23.4	76.9	0	96.4	22.4
294	1_VEGF	Logi_Reg_l1	100	9.1	60	22.2	88.6	37.5	100	0	87.15	17.2	60	0	100	9.1	70	16.7	82.9	50	100	0	88.2	18.9	70	0	93.9	11.9
133	2_IL-10,S100A8	Logi_Reg_l1	15.4	72.7	65	27.8	97.1	12.5	100	0	69.375	28.25	15.4	0	84.6	36.4	90	16.7	97.1	0	100	16.7	92.9	17.4	84.6	0	97.5	17.9
6	3_IL-12,IL-10,VEGF	Logi_Reg_l1	76.9	54.5	85	16.7	94.3	37.5	100	0	89.05	27.175	76.9	0	76.9	45.5	80	16.7	97.1	0	100	0	88.5	15.5	76.9	0	95.9	11.9
379	1_IL-10	Logi_Reg_l1	21.2	76.9	100	16.7	100	0	100	0	80.3	23.4	21.2	0	72.7	30.8	100	16.7	100	0	100	0	93.2	11.9	72.7	0	96	13.6
267	2_IL-10,VEGF	Logi_Reg_l1	84.6	0	95	16.7	94.3	25	100	0	93.475	10.425	84.6	0	76.9	27.3	90	16.7	97.1	0	100	0	91	11	76.9	0	97	9
27	2_IL-12,IL-10	Logi_Reg_l1	24.2	73.1	100	16.7	100	0	97.8	10	80.5	24.95	24.2	0	72.7	19.2	100	20.8	100	0	100	0	93.2	10	72.7	0	96	11.4
